# Supplementary material for: The vaccinia virus protein, C16, promotes the ubiquitylation and relocalization of the antiviral E3 ubiquitin-ligase, TRIM25
Source: J Virol. 2025 Jul 28;99(8):e00898-25. doi: 10.1128/jvi.00898-25 (PMC12363216; doi:10.1128/jvi.00898-25)
Supplement: Supplemental tables — Tables SI to SIII. [file jvi.00898-25-s0006.xlsx]

## Sheet: Table I - all diGly pepides
Tabke S1: all diGly peptides
Master Protein Accessions	Positions in Master Proteins	Annotated Sequence	Master Protein Descriptions	Species	Gene Name	Modifications	# PSMs	Abundance Ratio (VACV) / (Ctrl)	Abundance Ratio Adj. P-Value (VACV) / (Ctrl)	Abundances (Grouped) Ctrl	Abundances (Grouped) VACV	Ctrl1	Ctrl2	Ctrl3	VACV1	VACV2	VACV3
P68463	P68463 [1-11]	[-].MNNFVKQVASK.[S]	Telomere-binding protein I6 OS	Vaccinia virus (strain Copenhagen)	I6L	1xAcetyl [N-Term]; 1xGG [K6]	5	100	6.97135e-17		200				141914	82916.9	151023
P21090	P21090 [92-103]	[R].MNFGFTKCPQIK.[S]	Inactive chemokine-binding protein OS	Vaccinia virus (strain Copenhagen)	B29R	1xCarbamidomethyl [C8]; 1xGG [K7]	3	100	6.97135e-17		200				149280	75879.1	219333
P21022	P21022 [1-9]	[-].MIVLPNKVR.[I]	Metalloendopeptidase G1 OS	Vaccinia virus (strain Copenhagen)	G1L	1xGG [K7]	1	100	6.97135e-17		200				16055.8		20472.6
P68454	P68454 [69-80]	[R].MNNPGKQVPFMR.[T]	Phosphoprotein F17 OS	Vaccinia virus (strain Copenhagen)	F17R	1xGG [K6]	3	100	6.97135e-17		200				404294	181135	444971
P68454	P68454 [1-20]	[-].MNSHFASAHTPFYINTKEGR.[Y]	Phosphoprotein F17 OS	Vaccinia virus (strain Copenhagen)	F17R	1xAcetyl [N-Term]; 1xGG [K17]	5	100	6.97135e-17		200				342432	180272	487927
P21042	P21042 [1-12]	[-].MVNDKILYDSCK.[T]	Ankyrin repeat protein C9L OS	Vaccinia virus (strain Copenhagen)	C9L	1xAcetyl [N-Term]; 1xCarbamidomethyl [C11]; 1xGG [K5]	3	100	6.97135e-17		200				23784.9	14176.3	53732.6
P21060	P21060 [234-250]	[K].MQSYNSVPIKEQILYGR.[I]	Protein A37 OS	Vaccinia virus (strain Copenhagen)	A37R	1xGG [K10]	1	100	6.97135e-17		200				47660.8	12266.9	110355
P21097	P21097 [172-191]	[K].LYTCCLRPTGIYGEGDKLTK.[V]	3 beta-hydroxysteroid dehydrogenase/Delta 5-->4-isomerase OS	Vaccinia virus (strain Copenhagen)	A44L	2xCarbamidomethyl [C4; C5]; 1xGG [K17]	2	100	6.97135e-17		200				290366	153625	580918
P21043	P21043 [118-135]	[K].LYHPTGNIKSDKDIMFAK.[T]	Protein C10 OS	Vaccinia virus (strain Copenhagen)	C10L	1xGG [K9]	2	100	6.97135e-17		200				48117.1	37386.6	140637
P20980	P20980 [1-9]	[-].MDEIVKNIR.[E]	mRNA-capping enzyme regulatory subunit OS	Vaccinia virus (strain Copenhagen)	D12L	1xAcetyl [N-Term]; 1xGG [K6]	5	100	6.97135e-17		200				605814	298964	1.13722e+06
P21054	P21054 [72-81]	[R].MIAISAKVAR.[D]	Protein N1 OS	Vaccinia virus (strain Copenhagen)	N1L	1xGG [K7]	8	100	6.97135e-17		200				205589	107140	232824
P21098	P21098 [1-14]	[-].MESFKYCFDNDGKK.[W]	Pseudokinase B12 OS	Vaccinia virus (strain Copenhagen)	B12	1xAcetyl [N-Term]; 1xCarbamidomethyl [C7]; 1xGG [K5]	4	100	6.97135e-17		200				95137.3	59659.8	436527
P20505	P20505 [190-210]	[K].MDNGTLEFTPIDSHKGYVVSR.[R]	B1 kinase OS	Vaccinia virus (strain Copenhagen)	VPK1	1xOxidation [M1]; 1xGG [K15]	1	100	6.97135e-17		200						39791.8
P20505	P20505 [190-210]	[K].MDNGTLEFTPIDSHKGYVVSR.[R]	B1 kinase OS	Vaccinia virus (strain Copenhagen)	VPK1	1xGG [K15]	1	100	6.97135e-17		200				13334.7		67969.8
P20509	P20509 [352-363]	[K].NAFSCMGKVLNR.[G]	DNA polymerase OS	Vaccinia virus (strain Copenhagen)	POL	1xCarbamidomethyl [C5]; 1xGG [K8]	12	100	6.97135e-17		200				906717	522301	2.46329e+06
P21033	P21033 [127-140]	[K].QLHPSKIILISDVR.[S]	Cap-specific mRNA (nucleoside-2'-O-)-methyltransferase OS	Vaccinia virus (strain Copenhagen)	PAPS	1xGG [K6]	1	100	6.97135e-17		200				27893.7	16693.9	86944.2
P20499	P20499 [186-199]	[R].QLAKAIITPIVFYR.[S]	Protein I3 OS	Vaccinia virus (strain Copenhagen)	I3L	1xGG [K4]	11	100	6.97135e-17		200				191418	148241	355202
P20509	P20509 [524-537]	[K].QKFPYEGGKVFAPK.[Q]	DNA polymerase OS	Vaccinia virus (strain Copenhagen)	POL	1xGG [K9]	1	100	6.97135e-17		200				23337.1	21578.3	133686
Q14258	Q14258 [417-437]	[K].QAGLEAAAKATSSHPNSTSLK.[A]	E3 ubiquitin/ISG15 ligase TRIM25 OS	Homo sapiens	TRIM25	1xGG [K9]	3	100	6.97135e-17		200					9588.32	80907.5
P20504	P20504 [651-666]	[R].QTLIDDPDNNLLKMAK.[A]	DNA-directed RNA polymerase 147 kDa polypeptide OS	Vaccinia virus (strain Copenhagen)	RPO147	1xGG [K13]	2	100	6.97135e-17		200				45960.5	20299	142676
P21052	P21052 [234-248]	[K].RKDTIAHIDTLIQHR.[Q]	Protein F11 OS	Vaccinia virus (strain Copenhagen)	F11L	1xGG [K2]	10	100	6.97135e-17		200				584410	439754	1.6748e+06
P21033	P21033 [236-244]	[K].MYYLNKIVR.[N]	Cap-specific mRNA (nucleoside-2'-O-)-methyltransferase OS	Vaccinia virus (strain Copenhagen)	PAPS	1xGG [K6]	8	100	6.97135e-17		200				173129	103596	248508
P20503	P20503 [7-21]	[R].NGYKENVMFDKITSR.[I]	Ribonucleoside-diphosphate reductase large subunit OS	Vaccinia virus (strain Copenhagen)	I4L	1xGG [K]	11	100	6.97135e-17		200				124382	43876.7	174840
P21034	P21034 [29-43]	[R].NAVYKTYLHREISGK.[M]	DNA-directed RNA polymerase 18 kDa subunit OS	Vaccinia virus (strain Copenhagen)	RPO18	1xGG [K5]	5	100	6.97135e-17		200				190329	183927	18343.4
P21034	P21034 [29-38]	[R].NAVYKTYLHR.[E]	DNA-directed RNA polymerase 18 kDa subunit OS	Vaccinia virus (strain Copenhagen)	RPO18	1xGG [K5]	4	100	6.97135e-17		200				558513	420939	832225
P55036	P55036 [354-369]	[R].NAMGSLASQATKDGKK.[D]	26S proteasome non-ATPase regulatory subunit 4 OS	Homo sapiens	PSMD4	1xGG [K12]	1	100	6.97135e-17		200				4367.26		24480
P20980	P20980 [205-218]	[K].NLDLFMSHVKSVTK.[S]	mRNA-capping enzyme regulatory subunit OS	Vaccinia virus (strain Copenhagen)	D12L	1xGG [K]	5	100	6.97135e-17		200				96840.2	71525.3	391840
P21021	P21021 [89-100]	[R].NRTKPISMYFVR.[D]	Protein F16 OS	Vaccinia virus (strain Copenhagen)	F16L	1xGG [K4]	3	100	6.97135e-17		200				43956	30585.9	37668.2
P21010	P21010 [478-495]	[K].NRELYEKTLSSCLCGATK.[G]	Primase D5 OS	Vaccinia virus (strain Copenhagen)	D5R	2xCarbamidomethyl [C12; C14]; 1xGG [K7]	6	100	6.97135e-17		200				218676	171795	417410
P20509	P20509 [675-692]	[R].NSALYSYASAKSCTSIGR.[R]	DNA polymerase OS	Vaccinia virus (strain Copenhagen)	POL	1xCarbamidomethyl [C13]; 1xGG [K11]	2	100	6.97135e-17		200				8115.23	11407.4	73813.7
P21020	P21020 [28-45]	[K].NMNKITINQNDNCILANR.[C]	Protein F15 OS	Vaccinia virus (strain Copenhagen)	F15L	1xCarbamidomethyl [C13]; 1xGG [K4]	3	100	6.97135e-17		200				215038	136931	670225
P21010	P21010 [318-332]	[K].IVPLDGNKLFNIAQR.[I]	Primase D5 OS	Vaccinia virus (strain Copenhagen)	D5R	1xGG [K8]	3	100	6.97135e-17		200				66006.6	19482.7	84840.7
Q14258	Q14258 [333-349]	[K].LIKGIHQSTIDLKNELK.[Q]	E3 ubiquitin/ISG15 ligase TRIM25 OS	Homo sapiens	TRIM25	1xGG [K3]	3	100	6.97135e-17		200				73400.7	56711.4	394721
P28347	P28347 [58-69]	[K].IILSDEGKMYGR.[N]	Transcriptional enhancer factor TEF-1 OS	Homo sapiens	TEAD1	1xGG [K8]	2	100	6.97135e-17		200						22535.8
P20509	P20509 [509-519]	[K].LLLETKTILVR.[S]	DNA polymerase OS	Vaccinia virus (strain Copenhagen)	POL	1xGG [K6]	1	100	6.97135e-17		200				13893	20538.1	39948.5
P20841	P20841 [74-87]	[K].IGDKFQTVDFTDCR.[T]	Putative serine proteinase inhibitor 2 homolog first part OS	Vaccinia virus (strain Copenhagen)	B13R	1xCarbamidomethyl [C13]; 1xGG [K4]	5	100	6.97135e-17		200				68346.2	44142.7	84262
P20504	P20504 [41-54]	[R].LGAMDGALCKTCGK.[T]	DNA-directed RNA polymerase 147 kDa polypeptide OS	Vaccinia virus (strain Copenhagen)	RPO147	2xCarbamidomethyl [C9; C12]; 1xOxidation [M4]; 1xGG [K10]	1	100	6.97135e-17		200				8473.44		38054.9
P20504	P20504 [41-54]	[R].LGAMDGALCKTCGK.[T]	DNA-directed RNA polymerase 147 kDa polypeptide OS	Vaccinia virus (strain Copenhagen)	RPO147	2xCarbamidomethyl [C9; C12]; 1xGG [K10]	2	100	6.97135e-17		200				75746.4	52454.7	463746
P20635	P20635 [512-522]	[R].LKETSGYHIVR.[C]	Early transcription factor 82 kDa subunit OS	Vaccinia virus (strain Copenhagen)	VETFL	1xGG [K2]	1	100	6.97135e-17		200				28775.6	43919	43657.7
P21100	P21100 [17-27]	[K].LKPSISINGYR.[S]	Protein C16/B22 OS	Vaccinia virus (strain Copenhagen)	C16L	1xGG [K2]	1	100	6.97135e-17		200				17044.8		78575.6
O95573	O95573 [508-525]	[K].LKNWEEGGYFNTDKPHPR.[G]	Long-chain-fatty-acid--CoA ligase 3 OS	Homo sapiens	ACSL3	1xGG [K2]	1	100	6.97135e-17		200				27466.7		89816.6
P21046	P21046 [228-240]	[R].IKGKSEEDTLFIK.[Q]	Protein E5 OS	Vaccinia virus (strain Copenhagen)	E5R	1xGG [K2]	2	100	6.97135e-17		200				34117.4	45433.4	106065
P20979	P20979 [80-91]	[K].IPLSKVHGLDVK.[N]	mRNA-capping enzyme catalytic subunit OS	Vaccinia virus (strain Copenhagen)	D1R	1xGG [K5]	3	100	6.97135e-17		200				22075.3	21368.6	106917
P68694	P68694 [130-146]	[K].IPLLIGYGNKNPLDTAK.[Y]	DNA-directed RNA polymerase 133 kDa polypeptide OS	Vaccinia virus (strain Copenhagen)	RPO132	1xGG [K10]	1	100	6.97135e-17		200				15160.2	11770.7	97563.6
P21073	P21073 [427-442]	[R].LPIKMSNMSTIVHDGK.[I]	Kelch repeat and BTB domain-containing protein 1 OS	Vaccinia virus (strain Copenhagen)	KBTB1	1xGG [K4]	1	100	6.97135e-17		200				37664.2	21159.1	208764
P20505	P20505 [234-247]	[K].ISETKNCALVSATK.[Q]	B1 kinase OS	Vaccinia virus (strain Copenhagen)	VPK1	1xCarbamidomethyl [C7]; 1xGG [K5]	1	100	6.97135e-17		200					45938.3	204458
P20640	P20640 [194-205]	[R].IVDKFGKNHIHR.[H]	Ankyrin repeat protein M1 OS	Vaccinia virus (strain Copenhagen)	M1L	1xGG [K]	5	100	6.97135e-17		200				162609	263320	287287
P20979	P20979 [720-730]	[K].LTDKKTFIIHK.[N]	mRNA-capping enzyme catalytic subunit OS	Vaccinia virus (strain Copenhagen)	D1R	1xGG [K5]	2	100	6.97135e-17		200				283307	257265	826958
P21010	P21010 [577-595]	[K].LTEPCVIGRPCFSNKINNR.[N]	Primase D5 OS	Vaccinia virus (strain Copenhagen)	D5R	2xCarbamidomethyl [C5; C11]; 1xGG [K15]	5	100	6.97135e-17		200				194878	180516	684397
P20980	P20980 [84-92]	[K].INSVKYYGR.[S]	mRNA-capping enzyme regulatory subunit OS	Vaccinia virus (strain Copenhagen)	D12L	1xGG [K5]	7	100	6.97135e-17		200				1.73773e+06	964342	2.56573e+06
P20503	P20503 [658-676]	[R].IMADGGSIQNTNLPEDIKR.[V]	Ribonucleoside-diphosphate reductase large subunit OS	Vaccinia virus (strain Copenhagen)	I4L	1xOxidation [M2]; 1xGG [K18]	2	100	6.97135e-17		200				70335.1	72055.7	100437
P20503	P20503 [658-676]	[R].IMADGGSIQNTNLPEDIKR.[V]	Ribonucleoside-diphosphate reductase large subunit OS	Vaccinia virus (strain Copenhagen)	I4L	1xGG [K18]	7	100	6.97135e-17		200				440969	213806	992786
P68694	P68694 [994-1007]	[K].ILYDPETDKPYASK.[V]	DNA-directed RNA polymerase 133 kDa polypeptide OS	Vaccinia virus (strain Copenhagen)	RPO132	1xGG [K9]	1	100	6.97135e-17		200				14106.5		33392.4
P20995	P20995 [245-255]	[K].ILVKDVDHLIR.[S]	DNA polymerase processivity factor component A20 OS	Vaccinia virus (strain Copenhagen)	A20R	1xGG [K4]	4	100	6.97135e-17		200				65202.2	47397	142516
P20979	P20979 [549-560]	[R].LNPEVSYFTNKR.[T]	mRNA-capping enzyme catalytic subunit OS	Vaccinia virus (strain Copenhagen)	D1R	1xGG [K11]	8	100	6.97135e-17		200				1.31158e+06	923528	2.4629e+06
P20492	P20492 [461-476]	[R].VLQDQLTMIKINKDPK.[K]	DNA ligase OS	Vaccinia virus (strain Copenhagen)	LIG	1xGG [K]	4	100	6.97135e-17		200				231973	134114	701746
P20504	P20504 [701-715]	[R].VLPYYLPDSKDPEGR.[G]	DNA-directed RNA polymerase 147 kDa polypeptide OS	Vaccinia virus (strain Copenhagen)	RPO147	1xGG [K10]	6	100	6.97135e-17		200				1.04468e+06	937197	3.40746e+06
P21079	P21079 [25-39]	[R].VPSVNEYHMLKLQAR.[N]	Poly(A) polymerase catalytic subunit OS	Vaccinia virus (strain Copenhagen)	PAPL	1xGG [K11]	3	100	6.97135e-17		200				34173.8	20120.5	144641
Q9H6R4	Q9H6R4 [139-153]	[R].VPLHQVPYAVKGCFR.[F]	Nucleolar protein 6 OS	Homo sapiens	NOL6	1xCarbamidomethyl [C13]; 1xGG [K11]	1	100	6.97135e-17		200				13434.5		25631.9
P21069	P21069 [35-49]	[R].VCEKVKNVHIGGQSK.[N]	Protein A51 OS	Vaccinia virus (strain Copenhagen)	A51R	1xCarbamidomethyl [C2]; 1xGG [K4]	1	100	6.97135e-17		200				61724.8
P08243	P08243 [196-208]	[K].VASVEMVKYHHCR.[D]	Asparagine synthetase [glutamine-hydrolyzing] OS	Homo sapiens	ASNS	1xCarbamidomethyl [C12]; 1xGG [K8]	1	100	6.97135e-17		200						19199.2
P21034	P21034 [34-46]	[K].TYLHREISGKMAK.[K]	DNA-directed RNA polymerase 18 kDa subunit OS	Vaccinia virus (strain Copenhagen)	RPO18	1xGG [K10]	3	100	6.97135e-17		200				91562.7	87371.1	19961
P20998	P20998 [140-164]	[K].TVHGGTNANYFSGKKSDEYLSTTVR.[S]	Intermediate transcription factor 3 large subunit OS	Vaccinia virus (strain Copenhagen)	VITF3L	1xDeamidated [N7]; 1xGG [K14]	3	100	6.97135e-17		200				32389.6
P20998	P20998 [140-164]	[K].TVHGGTNANYFSGKKSDEYLSTTVR.[S]	Intermediate transcription factor 3 large subunit OS	Vaccinia virus (strain Copenhagen)	VITF3L	1xGG [K]	8	100	6.97135e-17		200				432280	400959	608299
P20998	P20998 [140-154]	[K].TVHGGTNANYFSGKK.[S]	Intermediate transcription factor 3 large subunit OS	Vaccinia virus (strain Copenhagen)	VITF3L	1xGG [K]	2	100	6.97135e-17		200				62874.7	78691.7	460344
P21010	P21010 [316-332]	[K].VKIVPLDGNKLFNIAQR.[I]	Primase D5 OS	Vaccinia virus (strain Copenhagen)	D5R	1xGG [K]	2	100	6.97135e-17		200				28117.2		30140.1
P21097	P21097 [192-206]	[K].VFYEQCKQHGNIMYR.[T]	3 beta-hydroxysteroid dehydrogenase/Delta 5-->4-isomerase OS	Vaccinia virus (strain Copenhagen)	A44L	1xCarbamidomethyl [C6]; 1xGG [K7]	12	100	6.97135e-17		200				1.15874e+06	768809	1.95181e+06
P68608	P68608 [8-16]	[K].YLAKILCLK.[T]	DNA-directed RNA polymerase 22 kDa subunit OS	Vaccinia virus (strain Copenhagen)	RPO22	1xCarbamidomethyl [C7]; 1xGG [K4]	1	100	6.97135e-17		200				55471.7	56960.6	248782
P21077	P21077 [87-96]	[R].YKDYVVKWER.[L]	Surface antigen S OS	Vaccinia virus (strain Copenhagen)	B19R	1xGG [K]	11	100	6.97135e-17		200				790418	401313	1.53469e+06
P21082	P21082 [120-130]	[R].YLLFGIKCIKK.[G]	DNA-directed RNA polymerase 30 kDa polypeptide OS	Vaccinia virus (strain Copenhagen)	RPO30	1xCarbamidomethyl [C8]; 1xGG [K7]	2	100	6.97135e-17		200				122268	83091.2	143366
P21082	P21082 [51-60]	[K].YYIKNIGNTK.[S]	DNA-directed RNA polymerase 30 kDa polypeptide OS	Vaccinia virus (strain Copenhagen)	RPO30	1xGG [K4]	3	100	6.97135e-17		200				62961.2	42567.4	169937
P20509	P20509 [806-818]	[K].YTTMKYSASSNSK.[S]	DNA polymerase OS	Vaccinia virus (strain Copenhagen)	POL	1xGG [K5]	3	100	6.97135e-17		200				65728.6	58803.7	250382
P21079	P21079 [318-328]	[R].YTHGIVFDGKR.[N]	Poly(A) polymerase catalytic subunit OS	Vaccinia virus (strain Copenhagen)	PAPL	1xGG [K10]	4	100	6.97135e-17		200				63197.8	34329.5	227291
P21058	P21058 [51-62]	[K].YSDMQKCYFSYK.[G]	Protein A35 OS	Vaccinia virus (strain Copenhagen)	A35R	1xCarbamidomethyl [C7]; 1xGG [K6]	2	100	6.97135e-17		200				41422.3	30309.8	333988
P20640	P20640 [42-51]	[K].YNSKNLDVFR.[N]	Ankyrin repeat protein M1 OS	Vaccinia virus (strain Copenhagen)	M1L	1xGG [K4]	5	100	6.97135e-17		200				218659	122359	478182
P20995	P20995 [307-317]	[K].YFSKVGSAGLK.[Q]	DNA polymerase processivity factor component A20 OS	Vaccinia virus (strain Copenhagen)	A20R	1xGG [K4]	6	100	6.97135e-17		200				148624	112908	609024
P20503	P20503 [677-687]	[R].VYKTIWEIPQK.[T]	Ribonucleoside-diphosphate reductase large subunit OS	Vaccinia virus (strain Copenhagen)	I4L	1xGG [K3]	2	100	6.97135e-17		200				572008	307850	1.79369e+06
P21093	P21093 [493-507]	[R].YALHGKINQNLIGQR.[C]	Protein O1 OS	Vaccinia virus (strain Copenhagen)	O1L	1xGG [K6]	10	100	6.97135e-17		200				1.03298e+06	569284	2.52564e+06
P21100	P21100 [15-27]	[K].WKLKPSISINGYR.[S]	Protein C16/B22 OS	Vaccinia virus (strain Copenhagen)	C16L	1xGG [K2]	1	100	6.97135e-17		200				10786.8		47905.5
P20501	P20501 [403-417]	[K].SINVICDKLTTKLNR.[I]	Core protease I7 OS	Vaccinia virus (strain Copenhagen)	I7L	1xCarbamidomethyl [C6]; 1xGG [K]	4	100	6.97135e-17		200				39049.8	47299.6	85333.1
P20536	P20536 [88-98]	[K].SIKEIASSISR.[L]	Uracil-DNA glycosylase OS	Vaccinia virus (strain Copenhagen)	UNG	1xGG [K3]	4	100	6.97135e-17		200				75311.6	89457	264066
P21053	P21053 [362-372]	[K].SLVKESMASLK.[S]	Protein F12 OS	Vaccinia virus (strain Copenhagen)	F12L	1xGG [K4]	4	100	6.97135e-17		200				214101	143046	733532
P20504	P20504 [98-117]	[R].SREPYSDDINLKELSGHALR.[R]	DNA-directed RNA polymerase 147 kDa polypeptide OS	Vaccinia virus (strain Copenhagen)	RPO147	1xGG [K12]	2	100	6.97135e-17		200				38267.2	36196.4	143774
Q9Y508	Q9Y508 [105-122]	[R].SHVATCSKYQNYIMEGVK.[A]	E3 ubiquitin-protein ligase RNF114 OS	Homo sapiens	RNF114	1xCarbamidomethyl [C6]; 1xGG [K8]	2	100	6.97135e-17		200				35739.2		31378.6
P68694	P68694 [795-808]	[R].SNAYSKLESNGLVR.[L]	DNA-directed RNA polymerase 133 kDa polypeptide OS	Vaccinia virus (strain Copenhagen)	RPO132	1xDeamidated [N10]; 1xGG [K6]	2	100	6.97135e-17		200				22971.7		24412
P21010	P21010 [551-568]	[K].RSVFCSELPDFACSGSKK.[I]	Primase D5 OS	Vaccinia virus (strain Copenhagen)	D5R	2xCarbamidomethyl [C5; C13]; 1xGG [K17]	2	100	6.97135e-17		200				100632	86284	179366
Q15233	Q15233 [365-378]	[R].RQQEGFKGTFPDAR.[E]	Non-POU domain-containing octamer-binding protein OS	Homo sapiens	NONO	1xGG [K7]	2	100	6.97135e-17		200				41106.4	45171.6	52361.4
P20643	P20643 [468-483]	[R].RQNKNMFGGECYTGFR.[S]	Major core protein 4b OS	Vaccinia virus (strain Copenhagen)	A3L	1xCarbamidomethyl [C11]; 1xGG [K4]	4	100	6.97135e-17		200				129212	115131	280950
P21046	P21046 [306-314]	[R].RPVAKILCK.[E]	Protein E5 OS	Vaccinia virus (strain Copenhagen)	E5R	1xCarbamidomethyl [C8]; 1xGG [K5]	1	100	6.97135e-17		200				25438.9	29303.8	135911
P68694	P68694 [876-886]	[R].RPILGDKFTTR.[T]	DNA-directed RNA polymerase 133 kDa polypeptide OS	Vaccinia virus (strain Copenhagen)	RPO132	1xGG [K7]	8	100	6.97135e-17		200				861579	693171	1.08747e+06
P21077	P21077 [147-158]	[R].SHIKKPPSCIPK.[T]	Surface antigen S OS	Vaccinia virus (strain Copenhagen)	B19R	1xCarbamidomethyl [C9]; 1xGG [K4]	2	100	6.97135e-17		200				79898.8	150566	246948
P20499	P20499 [200-212]	[R].SGTETKITFALKK.[L]	Protein I3 OS	Vaccinia virus (strain Copenhagen)	I3L	1xGG [K12]	1	100	6.97135e-17		200				123357	98929.5	28028.6
P20998	P20998 [349-359]	[K].SENMIEMMKER.[S]	Intermediate transcription factor 3 large subunit OS	Vaccinia virus (strain Copenhagen)	VITF3L	1xGG [K9]	2	100	6.97135e-17		200				30943.4		90867.6
P20503	P20503 [688-696]	[K].TIIKMAADR.[G]	Ribonucleoside-diphosphate reductase large subunit OS	Vaccinia virus (strain Copenhagen)	I4L	1xGG [K4]	2	100	6.97135e-17		200				31750.2	25935.3	139121
P21021	P21021 [91-100]	[R].TKPISMYFVR.[D]	Protein F16 OS	Vaccinia virus (strain Copenhagen)	F16L	1xGG [K2]	7	100	6.97135e-17		200				217715	110632	374465
P20503	P20503 [739-754]	[R].TKPASAPIQFTLDKDK.[I]	Ribonucleoside-diphosphate reductase large subunit OS	Vaccinia virus (strain Copenhagen)	I4L	1xGG [K2]	2	100	6.97135e-17		200				69646.9	48229.8	216439
P68695	P68695 [99-114]	[R].THTALIFLMGKPTTSR.[R]	Profilin OS	Vaccinia virus (strain Copenhagen)	A42R	1xGG [K11]	2	100	6.97135e-17		200				36385	20701.9	59043.9
P20504	P20504 [71-84]	[K].THIVKPEFISEIIR.[L]	DNA-directed RNA polymerase 147 kDa polypeptide OS	Vaccinia virus (strain Copenhagen)	RPO147	1xGG [K5]	2	100	6.97135e-17		200				23621.9	23368.6	84804.1
P20503	P20503 [680-691]	[K].TIWEIPQKTIIK.[M]	Ribonucleoside-diphosphate reductase large subunit OS	Vaccinia virus (strain Copenhagen)	I4L	1xGG [K8]	1	100	6.97135e-17		200				374312	121770	541895
P21073	P21073 [506-529]	[R].TNTSETYDKEKDCWTLDNGHVLPR.[N]	Kelch repeat and BTB domain-containing protein 1 OS	Vaccinia virus (strain Copenhagen)	KBTB1	1xCarbamidomethyl [C13]; 1xGG [K]	2	100	6.97135e-17		200				43297.5		95477.8
P20493	P20493 [290-302]	[K].TNFFEKRVGEYQK.[M]	Ribonucleoside-diphosphate reductase small chain OS	Vaccinia virus (strain Copenhagen)	F4L	1xGG [K6]	1	100	6.97135e-17		200				304183	140349
P68694	P68694 [443-455]	[R].SVGFYPDQVKISK.[M]	DNA-directed RNA polymerase 133 kDa polypeptide OS	Vaccinia virus (strain Copenhagen)	RPO132	1xGG [K]	5	100	6.97135e-17		200				309852	215026	862543
P21010	P21010 [552-568]	[R].SVFCSELPDFACSGSKK.[I]	Primase D5 OS	Vaccinia virus (strain Copenhagen)	D5R	2xCarbamidomethyl [C4; C12]; 1xGG [K]	9	100	6.97135e-17		200				997006	671320	1.13683e+06
P68693	P68693 [42-55]	[R].STVTGKMIDDYLTR.[K]	Thymidylate kinase OS	Vaccinia virus (strain Copenhagen)	TMK	1xGG [K6]	11	100	6.97135e-17		200				579370	317130	1.13332e+06
P20643	P20643 [154-175]	[K].STLNNASVSVKCTHPLVLIHSR.[A]	Major core protein 4b OS	Vaccinia virus (strain Copenhagen)	A3L	1xCarbamidomethyl [C12]; 1xGG [K11]	5	100	6.97135e-17		200				120102	68249.3	494678
P20980	P20980 [93-106]	[R].STKADAVVADLSAR.[N]	mRNA-capping enzyme regulatory subunit OS	Vaccinia virus (strain Copenhagen)	D12L	1xGG [K3]	6	100	6.97135e-17		200				416133	340968	555157
P21069	P21069 [230-249]	[R].THAIISKNILDNTTINDECR.[C]	Protein A51 OS	Vaccinia virus (strain Copenhagen)	A51R	1xCarbamidomethyl [C19]; 1xGG [K7]	6	100	6.97135e-17		200				45990.5	23484.4	202870
P20504	P20504 [51-65]	[K].TCGKTELECFGHWGK.[V]	DNA-directed RNA polymerase 147 kDa polypeptide OS	Vaccinia virus (strain Copenhagen)	RPO147	2xCarbamidomethyl [C2; C9]; 1xGG [K4]	2	100	6.97135e-17		200				40810.4	33943.3	115691
P21010	P21010 [31-42]	[R].FVEAFKCDELKR.[Y]	Primase D5 OS	Vaccinia virus (strain Copenhagen)	D5R	1xCarbamidomethyl [C7]; 1xGG [K6]	3	100	6.97135e-17		200				96850.1	98337.9	485610
P21053	P21053 [148-156]	[R].FVKFNDYRK.[Q]	Protein F12 OS	Vaccinia virus (strain Copenhagen)	F12L	1xGG [K3]	4	100	6.97135e-17		200				711694	275138	674615
P20999	P20999 [188-200]	[K].GAVLPIPNLVKVK.[L]	Poxin OS	Vaccinia virus (strain Copenhagen)	B2R	1xGG [K11]	6	100	6.97135e-17		200				222751	126156	386858
P68693	P68693 [4-17]	[R].GALIVFEGLDKSGK.[T]	Thymidylate kinase OS	Vaccinia virus (strain Copenhagen)	TMK	1xGG [K]	5	100	6.97135e-17		200				398168	290264	1.04335e+06
Q14258	Q14258 [274-285]	[K].FDTIYQILLKKK.[S]	E3 ubiquitin/ISG15 ligase TRIM25 OS	Homo sapiens	TRIM25	1xGG [K10]	1	100	6.97135e-17		200				15130	14361.2	45436.9
Q14258	Q14258 [274-284]	[K].FDTIYQILLKK.[K]	E3 ubiquitin/ISG15 ligase TRIM25 OS	Homo sapiens	TRIM25	1xGG [K]	4	100	6.97135e-17		200				62840.1	49351.3	149880
P21081	P21081 [42-52]	[R].EVNKALYDLQR.[S]	RNA-binding protein E3 OS	Vaccinia virus (strain Copenhagen)	E3L	1xGG [K4]	3	100	6.97135e-17		200				98391.1	58519	117867
P04899	P04899 [33-46]	[RK].EVKLLLLGAGESGK.[S]	Guanine nucleotide-binding protein G(i) subunit alpha-2 OS	Homo sapiens	GNAI2	1xGG [K3]	2	100	6.97135e-17		200						21544
P21079	P21079 [63-77]	[R].FFSDVDTSASEIKDR.[I]	Poly(A) polymerase catalytic subunit OS	Vaccinia virus (strain Copenhagen)	PAPL	1xGG [K13]	2	100	6.97135e-17		200						66408.9
P20504	P20504 [1085-1097]	[K].FMMVLPGAANKGK.[I]	DNA-directed RNA polymerase 147 kDa polypeptide OS	Vaccinia virus (strain Copenhagen)	RPO147	1xGG [K]	4	100	6.97135e-17		200				206986	181136	704474
P21033	P21033 [293-311]	[R].FLNIPTTSTEKVSHEPIQR.[K]	Cap-specific mRNA (nucleoside-2'-O-)-methyltransferase OS	Vaccinia virus (strain Copenhagen)	PAPS	1xGG [K11]	6	100	6.97135e-17		200				160816	86335	412230
P21096	P21096 [10-25]	[R].FLEKTSFYNCNDSITK.[E]	Protein A31 OS	Vaccinia virus (strain Copenhagen)	A31R	1xCarbamidomethyl [C10]; 1xGG [K4]	2	100	6.97135e-17		200				38545.4	34431	229914
P21077	P21077 [254-261]	[R].FKLILDPK.[I]	Surface antigen S OS	Vaccinia virus (strain Copenhagen)	B19R	1xGG [K2]	1	100	6.97135e-17		200				120905	51650.7	163196
P20504	P20504 [1201-1211]	[K].FKFGAASTLKR.[A]	DNA-directed RNA polymerase 147 kDa polypeptide OS	Vaccinia virus (strain Copenhagen)	RPO147	1xGG [K]	9	100	6.97135e-17		200				317726	284078	729235
P20509	P20509 [838-847]	[K].FHKNMIKTYK.[T]	DNA polymerase OS	Vaccinia virus (strain Copenhagen)	POL	1xGG [K7]	2	100	6.97135e-17		200				61156.7	67634.9	99303
P15036	P15036 [132-146]	[R].FGMNGQMLCNLGKER.[F]	Protein C-ets-2 OS	Homo sapiens	ETS2	1xCarbamidomethyl [C9]; 1xGG [K13]	2	100	6.97135e-17		200				5910.47		52233.8
P20504	P20504 [1203-1211]	[K].FGAASTLKR.[A]	DNA-directed RNA polymerase 147 kDa polypeptide OS	Vaccinia virus (strain Copenhagen)	RPO147	1xGG [K8]	5	100	6.97135e-17		200				693378	512659	763929
P21069	P21069 [15-34]	[K].HGEEINHIKNDFMIKPCCER.[V]	Protein A51 OS	Vaccinia virus (strain Copenhagen)	A51R	2xCarbamidomethyl [C17; C18]; 1xOxidation [M13]; 1xGG [K]	8	100	6.97135e-17		200				395736	519752	617226
P21069	P21069 [15-34]	[K].HGEEINHIKNDFMIKPCCER.[V]	Protein A51 OS	Vaccinia virus (strain Copenhagen)	A51R	2xCarbamidomethyl [C17; C18]; 1xDeamidated [N]; 1xGG [K]	7	100	6.97135e-17		200				127349	107064	163144
P21077	P21077 [112-127]	[K].HGDLWIANYTSKFSNR.[R]	Surface antigen S OS	Vaccinia virus (strain Copenhagen)	B19R	1xGG [K12]	2	100	6.97135e-17		200				3801.78		31090.2
P21069	P21069 [15-34]	[K].HGEEINHIKNDFMIKPCCER.[V]	Protein A51 OS	Vaccinia virus (strain Copenhagen)	A51R	2xCarbamidomethyl [C17; C18]; 1xGG [K]	22	100	6.97135e-17		200				2.52938e+06	1.57371e+06	5.94828e+06
P68610	P68610 [61-71]	[K].HIGNHISALKR.[R]	DNA-directed RNA polymerase 19 kDa subunit OS	Vaccinia virus (strain Copenhagen)	RPO19	1xGG [K10]	2	100	6.97135e-17		200				45896.8	76511.6	361343
P68694	P68694 [778-792]	[K].HQVEIPLENFNNKER.[D]	DNA-directed RNA polymerase 133 kDa polypeptide OS	Vaccinia virus (strain Copenhagen)	RPO132	1xGG [K13]	2	100	6.97135e-17		200					11181.5	35316.2
P21010	P21010 [373-387]	[R].HQLPKEYSSELLCPR.[K]	Primase D5 OS	Vaccinia virus (strain Copenhagen)	D5R	1xCarbamidomethyl [C13]; 1xGG [K5]	4	100	6.97135e-17		200				83725.8	89251.7	324138
P21060	P21060 [118-133]	[K].GPTTILVVKADIPSKR.[L]	Protein A37 OS	Vaccinia virus (strain Copenhagen)	A37R	1xGG [K]	3	100	6.97135e-17		200						39469.8
P20532	P20532 [171-183]	[K].GTWQYPFDITKTR.[N]	Protein K2 OS	Vaccinia virus (strain Copenhagen)	SPI-3	1xGG [K11]	1	100	6.97135e-17		200						24791.6
Q9NR09	Q9NR09 [2266-2277]	[K].GSSYKLLVEQAK.[L]	Baculoviral IAP repeat-containing protein 6 OS	Homo sapiens	BIRC6	1xGG [K5]	2	100	6.97135e-17		200						30065.4
P21010	P21010 [480-495]	[R].ELYEKTLSSCLCGATK.[G]	Primase D5 OS	Vaccinia virus (strain Copenhagen)	D5R	2xCarbamidomethyl [C10; C12]; 1xGG [K5]	3	100	6.97135e-17		200				98806.7	97356.2	205268
Q14258	Q14258 [438-447]	[K].AKVLETFLAK.[S]	E3 ubiquitin/ISG15 ligase TRIM25 OS	Homo sapiens	TRIM25	1xGG [K2]	1	100	6.97135e-17		200				14005.1		50232.8
P21046	P21046 [66-77]	[R].AKMVKEINQTIR.[A]	Protein E5 OS	Vaccinia virus (strain Copenhagen)	E5R	1xGG [K2]	1	100	6.97135e-17		200				30966.4	16662.8	27201.1
P20536	P20536 [168-185]	[R].AKLESPVTTIVGYHPAAR.[D]	Uracil-DNA glycosylase OS	Vaccinia virus (strain Copenhagen)	UNG	1xGG [K2]	11	100	6.97135e-17		200				223367	155318	657606
P20504	P20504 [1219-1228]	[K].ALLNAALHKK.[S]	DNA-directed RNA polymerase 147 kDa polypeptide OS	Vaccinia virus (strain Copenhagen)	RPO147	1xGG [K]	6	100	6.97135e-17		200				565314	343261	2.27372e+06
P21046	P21046 [78-92]	[R].AAQTHYETLKLGYIK.[F]	Protein E5 OS	Vaccinia virus (strain Copenhagen)	E5R	1xGG [K10]	2	100	6.97135e-17		200				187554	243370	326387
P21084	P21084 [83-95]	[K].AGFASQVLKATNK.[V]	Protein K5 OS	Vaccinia virus (strain Copenhagen)	K5L	1xGG [K9]	2	100	6.97135e-17		200				22638	15487	102674
P56589	P56589 [257-268]	[R].DITTIKLLNETR.[D]	Peroxisomal biogenesis factor 3 OS	Homo sapiens	PEX3	1xGG [K6]	1	100	6.97135e-17		200						15215.2
P21092	P21092 [179-191]	[K].DKYLYHNSEYGMR.[G]	Protein M2 OS	Vaccinia virus (strain Copenhagen)	M2L	1xGG [K2]	8	100	6.97135e-17		200				124511	74132.2	368714
P20536	P20536 [73-87]	[K].DGTGVPFESPNFTKK.[S]	Uracil-DNA glycosylase OS	Vaccinia virus (strain Copenhagen)	UNG	1xGG [K14]	2	100	6.97135e-17		200				59590.3	44595.4	306362
P68694	P68694 [1106-1117]	[R].CSKLNLSPLLTK.[I]	DNA-directed RNA polymerase 133 kDa polypeptide OS	Vaccinia virus (strain Copenhagen)	RPO132	1xCarbamidomethyl [C1]; 1xGG [K3]	3	100	6.97135e-17		200				284748	214660	533753
P21077	P21077 [241-253]	[R].CKILTVIPSQDHR.[F]	Surface antigen S OS	Vaccinia virus (strain Copenhagen)	B19R	1xCarbamidomethyl [C1]; 1xGG [K2]	4	100	6.97135e-17		200				155706	132773	284621
P15104	P15104 [92-103]	[K].DPNKLVLCEVFK.[Y]	Glutamine synthetase OS	Homo sapiens	GLUL	1xCarbamidomethyl [C8]; 1xGG [K4]	1	100	6.97135e-17		200						28601.3
P21034	P21034 [111-126]	[R].DSGTVSFSDSKYCFFR.[N]	DNA-directed RNA polymerase 18 kDa subunit OS	Vaccinia virus (strain Copenhagen)	RPO18	1xCarbamidomethyl [C13]; 1xGG [K11]	3	100	6.97135e-17		200				50207.2	29875.8	64362.6
P20504	P20504 [1212-1228]	[R].ATFGDNKALLNAALHKK.[S]	DNA-directed RNA polymerase 147 kDa polypeptide OS	Vaccinia virus (strain Copenhagen)	RPO147	1xGG [K]	6	100	6.97135e-17		200				6.44782e+06	333696	2.6292e+06
P21080	P21080 [696-713]	[R].ASSGDSSFIFLKKNELSK.[T]	Protein E2 OS	Vaccinia virus (strain Copenhagen)	E2L	1xGG [K]	3	100	6.97135e-17		200				119961	108993	57472.5
P62280	P62280 [9-21]	[R].AYQKQPTIFQNKK.[R]	40S ribosomal protein S11 OS	Homo sapiens	RPS11	1xGG [K12]	1	100	6.97135e-17		200				42695	15206.1
Q9H3H3	Q9H3H3 [190-204]	[R].AVVEGQLQVAKVSPR.[A]	UPF0696 protein C11orf68 OS	Homo sapiens	C11orf68	1xGG [K11]	1	100	6.97135e-17		200				11967.6		28116.4
P55854	P55854 [36-49]	[R].HTPLSKLMKAYCER.[Q]	Small ubiquitin-related modifier 3 OS	Homo sapiens	SUMO3	1xCarbamidomethyl [C12]; 1xGG [K6]	4	100	6.97135e-17		200				95122.9	88555.3	80365.3
P21010	P21010 [576-591]	[K].KLTEPCVIGRPCFSNK.[I]	Primase D5 OS	Vaccinia virus (strain Copenhagen)	D5R	2xCarbamidomethyl [C6; C12]; 1xGG [K1]	5	100	6.97135e-17		200				75945.5	55720.1	270996
P20503	P20503 [648-657]	[R].KLWNDEIKNR.[I]	Ribonucleoside-diphosphate reductase large subunit OS	Vaccinia virus (strain Copenhagen)	I4L	1xGG [K8]	9	100	6.97135e-17		200				657154	435756	1.86797e+06
P21052	P21052 [31-41]	[K].KMNIVTDLENR.[L]	Protein F11 OS	Vaccinia virus (strain Copenhagen)	F11L	1xGG [K1]	10	100	6.97135e-17		200				811965	496876	822540
P21052	P21052 [31-43]	[K].KMNIVTDLENRLK.[K]	Protein F11 OS	Vaccinia virus (strain Copenhagen)	F11L	1xGG [K1]	2	100	6.97135e-17		200				31845.1	53720.9	15434.1
P21004	P21004 [212-220]	[K].KNVYTCAIR.[S]	Soluble interferon gamma receptor B8 OS	Vaccinia virus (strain Copenhagen)	B8R	1xCarbamidomethyl [C6]; 1xGG [K1]	2	100	6.97135e-17		200				48730.5	24814.4	47597.8
P20492	P20492 [477-486]	[K].KIPEWLVVNK.[I]	DNA ligase OS	Vaccinia virus (strain Copenhagen)	LIG	1xGG [K1]	4	100	6.97135e-17		200				142872	72342.4	484240
P68463	P68463 [365-376]	[K].KHCFVNSQYTTR.[T]	Telomere-binding protein I6 OS	Vaccinia virus (strain Copenhagen)	I6L	1xCarbamidomethyl [C3]; 1xGG [K1]	3	100	6.97135e-17		200				26837.6	31678.5	92781.4
P68694	P68694 [777-792]	[K].KHQVEIPLENFNNKER.[D]	DNA-directed RNA polymerase 133 kDa polypeptide OS	Vaccinia virus (strain Copenhagen)	RPO132	1xGG [K1]	2	100	6.97135e-17		200				52135.6	55328.4	175105
Q86TG7	Q86TG7 [291-311]	[R].KLNLCLYCGTGGHYADNCPAK.[A]	Retrotransposon-derived protein PEG10 OS	Homo sapiens	PEG10	3xCarbamidomethyl [C5; C8; C18]; 1xDeamidated [N]; 1xGG [K1]	4	100	6.97135e-17		200				154443
P20504	P20504 [1228-1243]	[K].KSEPINDNSSCHFFSK.[V]	DNA-directed RNA polymerase 147 kDa polypeptide OS	Vaccinia virus (strain Copenhagen)	RPO147	1xCarbamidomethyl [C11]; 1xGG [K1]	4	100	6.97135e-17		200				63599.4	91002	584940
P20995	P20995 [347-358]	[R].KIKNQSAFDLSR.[E]	DNA polymerase processivity factor component A20 OS	Vaccinia virus (strain Copenhagen)	A20R	1xGG [K3]	2	100	6.97135e-17		200				27521.3	15701.7	46100.7
P21028	P21028 [268-285]	[K].KSIFPANINDKQIMECSR.[M]	Assembly protein G7 OS	Vaccinia virus (strain Copenhagen)	G7L	1xCarbamidomethyl [C16]; 1xGG [K1]	4	100	6.97135e-17		200				63258.7	41312	104753
P20492	P20492 [177-190]	[R].KSNNLKEIIENSSK.[Q]	DNA ligase OS	Vaccinia virus (strain Copenhagen)	LIG	1xGG [K1]	1	100	6.97135e-17		200				38875.6	50381	142187
P21068	P21068 [137-148]	[R].IADIDIKQVIRK.[N]	Protein A49 OS	Vaccinia virus (strain Copenhagen)	A49R	1xGG [K7]	2	100	6.97135e-17		200				39280.4	30309.6	97906.1
P27635	P27635 [70-82]	[R].ICANKYMVKSCGK.[D]	60S ribosomal protein L10 OS	Homo sapiens	RPL10	2xCarbamidomethyl [C2; C11]; 2xGG [K5; K9]	1	100	6.97135e-17		200						17818.5
P21053	P21053 [59-72]	[R].LEVIGLTTHCTKLR.[S]	Protein F12 OS	Vaccinia virus (strain Copenhagen)	F12L	1xCarbamidomethyl [C10]; 1xGG [K12]	8	100	6.97135e-17		200				369156	238880	683381
P20492	P20492 [10-23]	[K].LCCDIYHASGYKEK.[S]	DNA ligase OS	Vaccinia virus (strain Copenhagen)	LIG	2xCarbamidomethyl [C2; C3]; 1xGG [K12]	1	100	6.97135e-17		200				17625.9	14245.4	31878.4
P68694	P68694 [1118-1134]	[K].IDTTHVSKVFLTQMNAR.[G]	DNA-directed RNA polymerase 133 kDa polypeptide OS	Vaccinia virus (strain Copenhagen)	RPO132	1xGG [K8]	3	100	6.97135e-17		200				160829	50248.9	155889
P20998	P20998 [139-153]	[K].KTVHGGTNANYFSGK.[K]	Intermediate transcription factor 3 large subunit OS	Vaccinia virus (strain Copenhagen)	VITF3L	1xGG [K1]	1	100	6.97135e-17		200				46070.8	78691.7	316227
P20531	P20531 [233-241]	[K].KWCGMLSTK.[S]	Serine proteinase inhibitor 1 OS	Vaccinia virus (strain Copenhagen)	SPI-1	1xCarbamidomethyl [C3]; 1xGG [K1]	7	100	6.97135e-17		200				282788	138953	1.33535e+06
P20493	P20493 [138-155]	[K].KADWAQKWIHDSAGYGER.[L]	Ribonucleoside-diphosphate reductase small chain OS	Vaccinia virus (strain Copenhagen)	F4L	1xGG [K7]	3	100	6.97135e-17		200				31467		153860
P21077	P21077 [181-192]	[K].HYNNITWYKDNK.[E]	Surface antigen S OS	Vaccinia virus (strain Copenhagen)	B19R	1xGG [K9]	1	100	6.97135e-17		200						63285.4
P46783	P46783 [139-153]	[K].KAEAGAGSATEFQFR.[G]	40S ribosomal protein S10 OS	Homo sapiens	RPS10	1xGG [K1]	2	100	6.97135e-17		200					32417.6	125416
P20842	P20842 [204-214]	[R].HVDGKILFVGR.[Y]	Putative serine proteinase inhibitor 2 homolog second part OS	Vaccinia virus (strain Copenhagen)	B14R	1xGG [K5]	4	100	6.97135e-17		200				203575	149082	391069
P20492	P20492 [221-231]	[K].KFPSGMFAEVK.[Y]	DNA ligase OS	Vaccinia virus (strain Copenhagen)	LIG	1xGG [K1]	1	100	6.97135e-17		200				10067.7		73223.3
P21004	P21004 [239-250]	[R].KFNKQSQSYLTK.[F]	Soluble interferon gamma receptor B8 OS	Vaccinia virus (strain Copenhagen)	B8R	1xGG [K1]	2	100	6.97135e-17		200				47530.2	71092.8	120185
P16615	P16615 [481-489]	[RK].KEFTLEFSR.[D]	Sarcoplasmic/endoplasmic reticulum calcium ATPase 2 OS	Homo sapiens	ATP2A2	1xGG [K1]	1	100	6.97135e-17		200				14274.7	9909.86	45424.4
P27694	P27694 [164-183]	[K].TFGKAAGPSLSHTSGGTQSK.[V]	Replication protein A 70 kDa DNA-binding subunit OS	Homo sapiens	RPA1	1xGG [K4]	1	100	6.97135e-17		200				5291.82		7642.4
P20632	P20632 [275-284]	[R].LMYVNCVKKN.[-]	Interferon antagonist K1L OS	Vaccinia virus (strain Copenhagen)	HR	1xCarbamidomethyl [C6]; 1xGG [K8]	1	100	6.97135e-17		200				57474.6	20885.9	34538.1
P21077	P21077 [112-128]	[K].HGDLWIANYTSKFSNRR.[Y]	Surface antigen S OS	Vaccinia virus (strain Copenhagen)	B19R	1xGG [K12]	4	100	6.97135e-17		200				102545	103313	311986
P21052	P21052 [235-248]	[R].KDTIAHIDTLIQHR.[Q]	Protein F11 OS	Vaccinia virus (strain Copenhagen)	F11L	1xGG [K1]	2	100	6.97135e-17		200				31972.5		40058.5
P68693	P68693 [42-56]	[R].STVTGKMIDDYLTRK.[K]	Thymidylate kinase OS	Vaccinia virus (strain Copenhagen)	TMK	1xGG [K6]	2	100	6.97135e-17		200				53815.3	35512.7	107366
Q9NWK9	Q9NWK9 [305-312]	[K].YMYFMKNR.[A]	Box C/D snoRNA protein 1 OS	Homo sapiens	ZNHIT6	1xGG [K6]	1	100	6.97135e-17		200				8598.76		18950.3
P21060	P21060 [233-250]	[K].KMQSYNSVPIKEQILYGR.[I]	Protein A37 OS	Vaccinia virus (strain Copenhagen)	A37R	1xGG [K1]	4	100	6.97135e-17		200				91710.8	62985.1	395002
P20643	P20643 [469-483]	[R].QNKNMFGGECYTGFR.[S]	Major core protein 4b OS	Vaccinia virus (strain Copenhagen)	A3L	1xCarbamidomethyl [C10]; 1xGG [K3]	3	100	6.97135e-17		200				152537	92577.5	268310
P21010	P21010 [289-304]	[R].SHKHPHQLSLENGAIR.[I]	Primase D5 OS	Vaccinia virus (strain Copenhagen)	D5R	1xGG [K3]	2	100	6.97135e-17		200				9289.71		62283.6
P21058	P21058 [57-64]	[K].CYFSYKGK.[I]	Protein A35 OS	Vaccinia virus (strain Copenhagen)	A35R	1xCarbamidomethyl [C1]; 1xGG [K6]	1	100	6.97135e-17		200				32768.5	32407.1	95967.5
P24941	P24941 [10-22]	[K].IGEGTYGVVYKAR.[N]	Cyclin-dependent kinase 2 OS	Homo sapiens	CDK2	1xGG [K11]	1	100	6.97135e-17		200				36607.8	22438	52920.3
P20504	P20504 [1211-1227]	[K].RATFGDNKALLNAALHK.[K]	DNA-directed RNA polymerase 147 kDa polypeptide OS	Vaccinia virus (strain Copenhagen)	RPO147	1xGG [K8]	2	100	6.97135e-17		200				97145.9	49497.6	92198.9
P21053	P21053 [359-372]	[R].NSKSLVKESMASLK.[S]	Protein F12 OS	Vaccinia virus (strain Copenhagen)	F12L	1xGG [K3]	4	100	6.97135e-17		200				99243.3	87355.9	87245
P68463	P68463 [262-275]	[K].TFTPLNASPYIPKK.[I]	Telomere-binding protein I6 OS	Vaccinia virus (strain Copenhagen)	I6L	1xGG [K13]	1	100	6.97135e-17		200					5526.68	48988.6
P20531	P20531 [242-251]	[K].SIDLYMPKFK.[V]	Serine proteinase inhibitor 1 OS	Vaccinia virus (strain Copenhagen)	SPI-1	1xGG [K8]	3	100	6.97135e-17		200				91072.7	61969	521328
P20499	P20499 [172-183]	[R].SIEGELESLSKR.[E]	Protein I3 OS	Vaccinia virus (strain Copenhagen)	I3L	1xGG [K11]	2	100	6.97135e-17		200				30449.2		60728.3
P68315	P68315 [27-41]	[K].SLKDVLVSVKNECCR.[L]	DNA-directed RNA polymerase 7 kDa subunit OS	Vaccinia virus (strain Copenhagen)	RPO7	2xCarbamidomethyl [C13; C14]; 1xGG [K3]	2	100	6.97135e-17		200				17568.2	12765.6	38356.7
P20640	P20640 [184-193]	[K].KIMSIGFEAR.[I]	Ankyrin repeat protein M1 OS	Vaccinia virus (strain Copenhagen)	M1L	1xGG [K1]	1	100	6.97135e-17		200				33101.3	35349.2	104005
P21010	P21010 [496-514]	[K].GCLTFFFGETATGKSTTKR.[L]	Primase D5 OS	Vaccinia virus (strain Copenhagen)	D5R	1xCarbamidomethyl [C2]; 1xGG [K18]	1	100	6.97135e-17		200					22258.5	40846.9
P21067	P21067 [68-84]	[R].GIYEIIQKSSSIDVDKR.[T]	Protein A47 OS	Vaccinia virus (strain Copenhagen)	A47L	1xGG [K8]	1	100	6.97135e-17		200				18180.8		15566.1
P20509	P20509 [82-95]	[R].KCSVADMWLIEEPK.[K]	DNA polymerase OS	Vaccinia virus (strain Copenhagen)	POL	1xCarbamidomethyl [C2]; 1xGG [K1]	3	100	6.97135e-17		200				82994.1	22657.4	315345
P20640	P20640 [223-247]	[K].LGISPSKPDHDGNTPLHIVCSKTVK.[N]	Ankyrin repeat protein M1 OS	Vaccinia virus (strain Copenhagen)	M1L	1xCarbamidomethyl [C20]; 1xGG [K22]	2	100	6.97135e-17		200				32605.1		78297.1
P21010	P21010 [118-128]	[R].SNFSLTKSTNR.[D]	Primase D5 OS	Vaccinia virus (strain Copenhagen)	D5R	1xGG [K7]	2	100	6.97135e-17		200				12318.5	7443.48	43062.3
P20509	P20509 [352-363]	[K].NAFSCMGKVLNR.[G]	DNA polymerase OS	Vaccinia virus (strain Copenhagen)	POL	1xCarbamidomethyl [C5]; 1xOxidation [M6]; 1xGG [K8]	2	100	6.97135e-17		200				62670.8	125636	135741
P21046	P21046 [220-227]	[R].YNLKPMYR.[I]	Protein E5 OS	Vaccinia virus (strain Copenhagen)	E5R	1xGG [K4]	4	100	6.97135e-17		200				314848	181568	318424
P49454	P49454 [210-234]	[R].HQASSSVFSWQQEKTPSHLSSNSQR.[T]	Centromere protein F OS	Homo sapiens	CENPF	1xGG [K14]	1	100	6.97135e-17		200				16590.4		49127.3
P21084	P21084 [70-82]	[K].YQYDPLINHEKIK.[A]	Protein K5 OS	Vaccinia virus (strain Copenhagen)	K5L	1xGG [K11]	1	100	6.97135e-17		200				29649.3		76493.7
P68693	P68693 [42-55]	[R].STVTGKMIDDYLTR.[K]	Thymidylate kinase OS	Vaccinia virus (strain Copenhagen)	TMK	1xOxidation [M7]; 1xGG [K6]	4	100	6.97135e-17		200				151183	61586.1	200039
P68601	P68601 [4-11]	[K].ILTFVKNK.[I]	Protein F6 OS	Vaccinia virus (strain Copenhagen)	F6L	1xGG [K6]	2	100	6.97135e-17		200				275770	230934	532520
Q9Y6Q1	Q9Y6Q1 [398-408]	[K].VIMSLQQKDLR.[T]	Calpain-6 OS	Homo sapiens	CAPN6	1xGG [K8]	1	100	6.97135e-17		200						39153.5
P68694	P68694 [1109-1125]	[K].LNLSPLLTKIDTTHVSK.[V]	DNA-directed RNA polymerase 133 kDa polypeptide OS	Vaccinia virus (strain Copenhagen)	RPO132	1xGG [K9]	1	100	6.97135e-17		200				13070.4		32646.7
P21052	P21052 [31-41]	[K].KMNIVTDLENR.[L]	Protein F11 OS	Vaccinia virus (strain Copenhagen)	F11L	1xOxidation [M2]; 1xGG [K1]	1	100	6.97135e-17		200				78592.4	105218	99115.6
P20495	P20495 [5-13]	[K].SLYKYLLLR.[S]	Dual specificity protein phosphatase H1 OS	Vaccinia virus (strain Copenhagen)	H1L	1xGG [K4]	3	100	6.97135e-17		200				209887	193665	249759
P21073	P21073 [530-540]	[R].NYIMYKCEPIK.[H]	Kelch repeat and BTB domain-containing protein 1 OS	Vaccinia virus (strain Copenhagen)	KBTB1	1xCarbamidomethyl [C7]; 1xGG [K6]	4	100	6.97135e-17		200				95076.8	71216.8	349069
P20640	P20640 [447-453]	[R].YFTSYKR.[F]	Ankyrin repeat protein M1 OS	Vaccinia virus (strain Copenhagen)	M1L	1xGG [K6]	5	100	6.97135e-17		200				145181	65241.6	113891
Q00341	Q00341 [449-460]	[R].HLIGKSGANINR.[I]	Vigilin OS	Homo sapiens	HDLBP	1xGG [K5]	1	100	6.97135e-17		200					17290.1	29954.3
P68694	P68694 [453-461]	[K].ISKMFSVRK.[Y]	DNA-directed RNA polymerase 133 kDa polypeptide OS	Vaccinia virus (strain Copenhagen)	RPO132	1xGG [K3]	1	100	6.97135e-17		200				44966.7	38697	188946
P20504	P20504 [1212-1228]	[R].ATFGDNKALLNAALHKK.[S]	DNA-directed RNA polymerase 147 kDa polypeptide OS	Vaccinia virus (strain Copenhagen)	RPO147	2xGG [K7; K16]	2	100	6.97135e-17		200					7023.84	64016.2
P21098	P21098 [50-59]	[K].SHKPLLSEIR.[F]	Pseudokinase B12 OS	Vaccinia virus (strain Copenhagen)	B12	1xGG [K3]	2	100	6.97135e-17		200				11318.5		58316.1
P20503	P20503 [677-691]	[R].VYKTIWEIPQKTIIK.[M]	Ribonucleoside-diphosphate reductase large subunit OS	Vaccinia virus (strain Copenhagen)	I4L	1xGG [K3]	3	100	6.97135e-17		200				145991	55529.5	23490.6
P21053	P21053 [479-487]	[K].GKLYIALCK.[V]	Protein F12 OS	Vaccinia virus (strain Copenhagen)	F12L	1xCarbamidomethyl [C8]; 1xGG [K2]	1	100	6.97135e-17		200				12596.1	15982.6	53622.1
P21100	P21100 [15-27]	[K].WKLKPSISINGYR.[S]	Protein C16/B22 OS	Vaccinia virus (strain Copenhagen)	C16L	1xDeamidated [N10]; 1xGG [K2]	2	100	6.97135e-17		200				11746	12267.2	34336.6
P21053	P21053 [362-372]	[K].SLVKESMASLK.[S]	Protein F12 OS	Vaccinia virus (strain Copenhagen)	F12L	1xOxidation [M7]; 1xGG [K4]	1	100	6.97135e-17		200				22629.3	21751.9	40955.1
P20508	P20508 [21-41]	[R].LKPLDIHYNESKPTTIQNTGK.[L]	Cell surface-binding protein OS	Vaccinia virus (strain Copenhagen)	D8L	1xGG [K12]	1	100	6.97135e-17		200						122405
P21084	P21084 [99-107]	[K].IISKINTPR.[L]	Protein K5 OS	Vaccinia virus (strain Copenhagen)	K5L	1xGG [K4]	1	100	6.97135e-17		200				28629.6		54506
P68610	P68610 [61-71]	[K].HIGNHISALKR.[R]	DNA-directed RNA polymerase 19 kDa subunit OS	Vaccinia virus (strain Copenhagen)	RPO19	1xDeamidated [N4]; 1xGG [K10]	2	100	6.97135e-17		200				11127	7709.22	30498.1
P21037	P21037 [477-497]	[R].NIEYYDMFTKDETPKCNVTHK.[S]	Kelch repeat protein C2 OS	Vaccinia virus (strain Copenhagen)	C2L	1xCarbamidomethyl [C16]; 1xGG [K]	2	100	6.97135e-17		200				188173	85257.4	325048
Q9UH99	Q9UH99 [492-505]	[K].ILTHVAEMQGKSAR.[E]	SUN domain-containing protein 2 OS	Homo sapiens	SUN2	1xGG [K11]	1	100	6.97135e-17		200				10432.4		12805.9
P21046	P21046 [68-77]	[K].MVKEINQTIR.[A]	Protein E5 OS	Vaccinia virus (strain Copenhagen)	E5R	1xGG [K3]	2	100	6.97135e-17		200				24822		32568.9
P20998	P20998 [117-128]	[K].SSLVSYIKTTNK.[K]	Intermediate transcription factor 3 large subunit OS	Vaccinia virus (strain Copenhagen)	VITF3L	1xGG [K8]	1	100	6.97135e-17		200				41398.2	30670	69602.9
P20495	P20495 [161-171]	[R].QIIEKYVIDKN.[-]	Dual specificity protein phosphatase H1 OS	Vaccinia virus (strain Copenhagen)	H1L	1xGG [K5]	1	100	6.97135e-17		200				27182.9	28614.3	50427.3
P21010	P21010 [576-595]	[K].KLTEPCVIGRPCFSNKINNR.[N]	Primase D5 OS	Vaccinia virus (strain Copenhagen)	D5R	2xCarbamidomethyl [C6; C12]; 1xGG [K]	3	100	6.97135e-17		200				160274	162025	436971
P68450	P68450 [72-78]	[R].YYMSKQR.[L]	Protein F1 OS	Vaccinia virus (strain Copenhagen)	F1L	1xGG [K5]	2	100	6.97135e-17		200				13796	7762.27	6323.88
Q9NX07	Q9NX07 [153-169]	[R].ALTECQGAVGLGSKPVR.[L]	tRNA selenocysteine 1-associated protein 1 OS	Homo sapiens	TRNAU1AP	1xCarbamidomethyl [C5]; 1xGG [K14]	2	100	6.97135e-17		200				16744.5		36939
P68608	P68608 [1-11]	[-].MNQYNVKYLAK.[I]	DNA-directed RNA polymerase 22 kDa subunit OS	Vaccinia virus (strain Copenhagen)	RPO22	1xAcetyl [N-Term]; 1xGG [K7]	1	100	6.97135e-17		200				235914	126752	362973
P20534	P20534 [283-297]	[K].RLDGPSNKYHIYTEK.[L]	Transcript termination protein A18 OS	Vaccinia virus (strain Copenhagen)	A18R	1xGG [K8]	1	100	6.97135e-17		200				46481.6	63170	146331
P68564	P68564 [141-150]	[K].CFKEASFSKR.[L]	Thymidine kinase OS	Vaccinia virus (strain Copenhagen)	TK	1xCarbamidomethyl [C1]; 1xGG [K9]	1	100	6.97135e-17		200				32297.3	36866.9	30316.8
P20979	P20979 [373-386]	[K].QPEGVILFYSKGPK.[S]	mRNA-capping enzyme catalytic subunit OS	Vaccinia virus (strain Copenhagen)	D1R	1xGG [K]	2	100	6.97135e-17		200				17733.9	20760.3	154407
P20999	P20999 [50-60]	[K].YMWCYSQVNKR.[Y]	Poxin OS	Vaccinia virus (strain Copenhagen)	B2R	1xCarbamidomethyl [C4]; 1xGG [K10]	1	100	6.97135e-17		200				39512.1	13352.9	86305.1
P20503	P20503 [649-657]	[K].LWNDEIKNR.[I]	Ribonucleoside-diphosphate reductase large subunit OS	Vaccinia virus (strain Copenhagen)	I4L	1xGG [K7]	1	100	6.97135e-17		200				47338.7	39214.8	106383
P68694	P68694 [751-762]	[K].GINQEDGIIIKK.[Q]	DNA-directed RNA polymerase 133 kDa polypeptide OS	Vaccinia virus (strain Copenhagen)	RPO132	1xGG [K12]	1	100	6.97135e-17		200				18155.5		50091.3
P21052	P21052 [26-41]	[R].RPTPKKMNIVTDLENR.[L]	Protein F11 OS	Vaccinia virus (strain Copenhagen)	F11L	1xGG [K5]	3	100	6.97135e-17		200				87209.7	27557.9	14073.5
P20492	P20492 [9-23]	[R].KLCCDIYHASGYKEK.[S]	DNA ligase OS	Vaccinia virus (strain Copenhagen)	LIG	2xCarbamidomethyl [C3; C4]; 1xGG [K1]	1	100	6.97135e-17		200				251238	278554	172172
P21073	P21073 [506-529]	[R].TNTSETYDKEKDCWTLDNGHVLPR.[N]	Kelch repeat and BTB domain-containing protein 1 OS	Vaccinia virus (strain Copenhagen)	KBTB1	1xCarbamidomethyl [C13]; 1xDeamidated [N2]; 1xGG [K11]	1	100	6.97135e-17		200					10509.5	69010.8
P20640	P20640 [223-244]	[K].LGISPSKPDHDGNTPLHIVCSK.[T]	Ankyrin repeat protein M1 OS	Vaccinia virus (strain Copenhagen)	M1L	1xCarbamidomethyl [C20]; 1xDeamidated [N13]; 1xGG [K7]	1	100	6.97135e-17		200					43023.9	164033
P20999	P20999 [187-200]	[K].KGAVLPIPNLVKVK.[L]	Poxin OS	Vaccinia virus (strain Copenhagen)	B2R	1xGG [K]	3	100	6.97135e-17		200				30419.6	26630.9	51621.6
P20504	P20504 [1085-1100]	[K].FMMVLPGAANKGKISK.[F]	DNA-directed RNA polymerase 147 kDa polypeptide OS	Vaccinia virus (strain Copenhagen)	RPO147	1xGG [K13]	1	100	6.97135e-17		200				32203.9	15028.8	27780.6
P20499	P20499 [206-212]	[K].ITFALKK.[L]	Protein I3 OS	Vaccinia virus (strain Copenhagen)	I3L	1xGG [K]	4	100	6.97135e-17		200				124282	57666.5	210970
Q8NCD3	Q8NCD3 [494-507]	[K].AKSLSEAFENLGKR.[S]	Holliday junction recognition protein OS	Homo sapiens	HJURP	1xGG [K2]	1	100	6.97135e-17		200				21463	18803.8	48993
P20979	P20979 [725-743]	[K].TFIIHKNLPSSENYMSVEK.[I]	mRNA-capping enzyme catalytic subunit OS	Vaccinia virus (strain Copenhagen)	D1R	1xGG [K6]	1	100	6.97135e-17		200				32780.9	18882.3	193604
P20509	P20509 [675-693]	[R].NSALYSYASAKSCTSIGRR.[M]	DNA polymerase OS	Vaccinia virus (strain Copenhagen)	POL	1xCarbamidomethyl [C13]; 1xGG [K11]	1	100	6.97135e-17		200				31846.8	38577.3	136855
P11926	P11926 [108-121]	[R].IIYANPCKQVSQIK.[Y]	Ornithine decarboxylase OS	Homo sapiens	ODC1	1xCarbamidomethyl [C7]; 1xGG [K8]	1	100	6.97135e-17		200				34178.3	20222.7	68352.7
P20504	P20504 [1085-1097]	[K].FMMVLPGAANKGK.[I]	DNA-directed RNA polymerase 147 kDa polypeptide OS	Vaccinia virus (strain Copenhagen)	RPO147	1xOxidation [M3]; 1xGG [K13]	1	100	6.97135e-17		200				18657.2	25752.1	51256.4
P20998	P20998 [165-178]	[R].SNINQPWIKTISKR.[M]	Intermediate transcription factor 3 large subunit OS	Vaccinia virus (strain Copenhagen)	VITF3L	1xGG [K]	7	100	6.97135e-17		200				162696	84909.5	218211
P21010	P21010 [289-304]	[R].SHKHPHQLSLENGAIR.[I]	Primase D5 OS	Vaccinia virus (strain Copenhagen)	D5R	1xDeamidated [Q/N]; 1xGG [K3]	2	100	6.97135e-17		200				34210	60424.3	66754
P20641	P20641 [103-115]	[R].KRPNQHHTIDLFK.[K]	Protein N2 OS	Vaccinia virus (strain Copenhagen)	N2L	1xGG [K1]	1	100	6.97135e-17		200				34787.2	48500.1	178305
P20531	P20531 [156-167]	[K].HLTYTDKFYISK.[N]	Serine proteinase inhibitor 1 OS	Vaccinia virus (strain Copenhagen)	SPI-1	1xGG [K7]	1	100	6.97135e-17		200				12375.4		33386.2
P21073	P21073 [368-377]	[K].WKPSKPYWQK.[Y]	Kelch repeat and BTB domain-containing protein 1 OS	Vaccinia virus (strain Copenhagen)	KBTB1	1xGG [K2]	1	100	6.97135e-17		200					13191.5	89755.7
P21026	P21026 [211-220]	[K].MIKNLTQLFK.[F]	Putative nuclease G5 OS	Vaccinia virus (strain Copenhagen)	G5R	1xGG [K3]	3	100	6.97135e-17		200				66618.7	41147.7	218646
P21033	P21033 [281-292]	[K].AKVLFLQQSIFR.[F]	Cap-specific mRNA (nucleoside-2'-O-)-methyltransferase OS	Vaccinia virus (strain Copenhagen)	PAPS	1xGG [K2]	1	100	6.97135e-17		200				9354.55	26666	49756.6
P21077	P21077 [110-123]	[R].VKHGDLWIANYTSK.[F]	Surface antigen S OS	Vaccinia virus (strain Copenhagen)	B19R	1xGG [K2]	3	100	6.97135e-17		200				544464	366691	1.1111e+06
P00374	P00374 [57-69]	[K].TWFSIPEKNRPLK.[GD]	Dihydrofolate reductase OS	Homo sapiens	DHFR	1xGG [K8]	1	100	6.97135e-17		200				16594.3		36052.8
P21004	P21004 [199-212]	[K].ITPWSSEVCLTPKK.[N]	Soluble interferon gamma receptor B8 OS	Vaccinia virus (strain Copenhagen)	B8R	1xCarbamidomethyl [C9]; 1xGG [K13]	3	100	6.97135e-17		200				30994.9	16186.6	123925
P63244	P63244 [173-183]	[K].LVKVWNLANCK.[L]	Receptor of activated protein C kinase 1 OS	Homo sapiens	RACK1	1xCarbamidomethyl [C10]; 1xGG [K3]	1	100	6.97135e-17		200				40030.2	29004.4	169431
P20509	P20509 [17-23]	[R].FLYLKSR.[C]	DNA polymerase OS	Vaccinia virus (strain Copenhagen)	POL	1xGG [K5]	1	100	6.97135e-17		200					108779	520449
P21078	P21078 [26-38]	[K].QLCKISDPNACYR.[C]	Protein B20 OS	Vaccinia virus (strain Copenhagen)	B20R	2xCarbamidomethyl [C3; C11]; 1xGG [K4]	3	100	6.97135e-17		200				89642.5	109788	374073
P20531	P20531 [233-241]	[K].KWCGMLSTK.[S]	Serine proteinase inhibitor 1 OS	Vaccinia virus (strain Copenhagen)	SPI-1	1xCarbamidomethyl [C3]; 1xOxidation [M5]; 1xGG [K1]	1	100	6.97135e-17		200				21803	17191	89627.6
P20998	P20998 [117-129]	[K].SSLVSYIKTTNKK.[R]	Intermediate transcription factor 3 large subunit OS	Vaccinia virus (strain Copenhagen)	VITF3L	1xGG [K8]	1	100	6.97135e-17		200				55117.6	56049.1	125887
P20534	P20534 [43-56]	[K].FLIPKGFYASPSVK.[T]	Transcript termination protein A18 OS	Vaccinia virus (strain Copenhagen)	A18R	1xGG [K5]	2	100	6.97135e-17		200				189517	145282	403206
P20492	P20492 [252-265]	[R].NMKPVLSHKVDYLK.[E]	DNA ligase OS	Vaccinia virus (strain Copenhagen)	LIG	1xGG [K9]	1	100	6.97135e-17		200				66760.2	68842.1	348523
Q13347	Q13347 [12-20]	[R].SITQIKYNR.[E]	Eukaryotic translation initiation factor 3 subunit I OS	Homo sapiens	EIF3I	1xGG [K6]	1	100	6.97135e-17		200						18499.9
P21020	P21020 [28-45]	[K].NMNKITINQNDNCILANR.[C]	Protein F15 OS	Vaccinia virus (strain Copenhagen)	F15L	1xCarbamidomethyl [C13]; 1xOxidation [M2]; 1xGG [K4]	2	100	6.97135e-17		200				52273.5	82917.4	161514
P09914	P09914 [256-262]	[R].YAAKFYR.[R]	Interferon-induced protein with tetratricopeptide repeats 1 OS	Homo sapiens	IFIT1	1xGG [K4]	1	100	6.97135e-17		200				17413.6	18676.4	97211.7
P20503	P20503 [1-6]	[-].MFVIKR.[N]	Ribonucleoside-diphosphate reductase large subunit OS	Vaccinia virus (strain Copenhagen)	I4L	1xAcetyl [N-Term]; 1xGG [K5]	5	100	6.97135e-17		200				1.70177e+06	982071	1.69595e+06
P21010	P21010 [435-445]	[K].KYTCTVSTGFK.[F]	Primase D5 OS	Vaccinia virus (strain Copenhagen)	D5R	1xCarbamidomethyl [C4]; 1xGG [K1]	1	100	6.97135e-17		200						47242.6
P21084	P21084 [81-91]	[K].IKAGFASQVLK.[A]	Protein K5 OS	Vaccinia virus (strain Copenhagen)	K5L	1xGG [K2]	1	100	6.97135e-17		200				43614.4	37772.7	174514
P20534	P20534 [88-98]	[R].KVVSEVVSNMR.[K]	Transcript termination protein A18 OS	Vaccinia virus (strain Copenhagen)	A18R	1xGG [K1]	4	100	6.97135e-17		200				21812.6	20070.9	45970.8
P21080	P21080 [472-484]	[K].LIQKPIPFKEENR.[N]	Protein E2 OS	Vaccinia virus (strain Copenhagen)	E2L	1xGG [K4]	1	100	6.97135e-17		200				23348.7		45462.9
Q6NXE6	Q6NXE6 [407-432]	[R].IIVEGGGAVAALQAMKAHPQKAGVQK.[Q]	Armadillo repeat-containing protein 6 OS	Homo sapiens	ARMC6	1xGG [K16]	1	100	6.97135e-17		200				94227.3
P20981	P20981 [193-207]	[R].LNAIYGFTNKNKLEK.[L]	Core protein VP8 OS	Vaccinia virus (strain Copenhagen)	L4R	1xGG [K12]	1	100	6.97135e-17		200				13967.9		31909
P21058	P21058 [51-64]	[K].YSDMQKCYFSYKGK.[I]	Protein A35 OS	Vaccinia virus (strain Copenhagen)	A35R	1xCarbamidomethyl [C7]; 1xGG [K6]	1	100	6.97135e-17		200				17434.9		20410.6
P12236	P12236 [245-260]	[R].KGADIMYTGTVDCWRK.[I]	ADP/ATP translocase 3 OS	Homo sapiens	SLC25A6	1xCarbamidomethyl [C13]; 1xGG [K1]	2	100	6.97135e-17		200				25004		25681.1
P20504	P20504 [1119-1131]	[K].KLNKMTVELMNLK.[E]	DNA-directed RNA polymerase 147 kDa polypeptide OS	Vaccinia virus (strain Copenhagen)	RPO147	1xGG [K1]	1	100	6.97135e-17		200				30447.2		173113
Q9Y266	Q9Y266 [54-71]	[K].LITQTFSHHNQLAQKTRR.[E]	Nuclear migration protein nudC OS	Homo sapiens	NUDC	1xGG [K15]	1	100	6.97135e-17		200						66248.3
Q99439	Q99439 [22-35]	[R].LLSKYDPQKEAELR.[T]	Calponin-2 OS	Homo sapiens	CNN2	1xGG [K4]	1	100	6.97135e-17		200						19349.9
P20492	P20492 [237-251]	[R].VQVHKNNNEFAFFSR.[N]	DNA ligase OS	Vaccinia virus (strain Copenhagen)	LIG	1xDeamidated [N7]; 1xGG [K5]	1	100	6.97135e-17		200				20898.7	17378	52279.7
P68465	P68465 [24-38]	[K].ALVFISHGAGKHSGR.[Y]	Protein K6 OS	Vaccinia virus (strain Copenhagen)	K6L	1xGG [K11]	2	100	6.97135e-17		200						23426.3
P20504	P20504 [1212-1227]	[R].ATFGDNKALLNAALHK.[K]	DNA-directed RNA polymerase 147 kDa polypeptide OS	Vaccinia virus (strain Copenhagen)	RPO147	1xGG [K7]	6	77.865	6.97135e-17	2.5	197.5		12720.5		990478	577537	1.78114e+06
Q14258	Q14258 [270-284]	[R].VNSKFDTIYQILLKK.[K]	E3 ubiquitin/ISG15 ligase TRIM25 OS	Homo sapiens	TRIM25	1xGG [K14]	7	52.041	6.97135e-17	4	196	4609.8		7315.53	203896	282256	527360
P21020	P21020 [46-54]	[R].CFVKIDTPR.[Y]	Protein F15 OS	Vaccinia virus (strain Copenhagen)	F15L	1xCarbamidomethyl [C1]; 1xGG [K4]	3	45.713	6.97135e-17	4.3	195.7	8035.32			384514	244815	367321
P20503	P20503 [7-21]	[R].NGYKENVMFDKITSR.[I]	Ribonucleoside-diphosphate reductase large subunit OS	Vaccinia virus (strain Copenhagen)	I4L	1xDeamidated [N]; 1xGG [K]	13	38.14	6.97135e-17	4.3	195.7	4800.92		14130.2	372013	231324	426583
P20493	P20493 [290-296]	[K].TNFFEKR.[V]	Ribonucleoside-diphosphate reductase small chain OS	Vaccinia virus (strain Copenhagen)	F4L	1xGG [K6]	5	36.498	6.97135e-17	5.3	194.7	37691.3			1.34114e+06	1.37565e+06	3.92321e+06
Q14258	Q14258 [96-117]	[R].ASAPSPNAQVACDHCLKEAAVK.[T]	E3 ubiquitin/ISG15 ligase TRIM25 OS	Homo sapiens	TRIM25	2xCarbamidomethyl [C12; C15]; 1xGG [K17]	4	22.924	5.69478e-14	8.4	191.6		7356.4		168637	157094	286970
P68694	P68694 [795-808]	[R].SNAYSKLESNGLVR.[L]	DNA-directed RNA polymerase 133 kDa polypeptide OS	Vaccinia virus (strain Copenhagen)	RPO132	1xGG [K6]	3	21.326	1.71676e-08	9	191	5101.03	5149.08		109296	75700.1	244624
P68634	P68634 [48-60]	[R].QLIKTDISMSMPK.[I]	Deoxyuridine 5'-triphosphate nucleotidohydrolase OS	Vaccinia virus (strain Copenhagen)	DUT	1xGG [K4]	5	18.343	2.42467e-08	10.3	189.7	6037.25			110739	86862	205941
P00533	P00533 [715-728]	[K].IKVLGSGAFGTVYK.[G]	Epidermal growth factor receptor OS	Homo sapiens	EGFR	1xGG [K2]	1	17.049	4.4495e-08	14.4	185.6	11727.1	4608.04		65379.7	94407.9	373848
P21028	P21028 [286-298]	[R].MLDTSEKYSKGYK.[T]	Assembly protein G7 OS	Vaccinia virus (strain Copenhagen)	G7L	1xGG [K]	3	15.446	1.74041e-09	13.5	186.5	9454.85	12518.4		142449	149716	260374
Q14258	Q14258 [316-335]	[R].GISTKPVYIPEVELNHKLIK.[G]	E3 ubiquitin/ISG15 ligase TRIM25 OS	Homo sapiens	TRIM25	1xGG [K]	3	15.244	5.10589e-09	12.3	187.7	10188.2	10600.7	16606.1	134162	161598	305960
P62280	P62280 [39-48]	[K].NIGLGFKTPK.[E]	40S ribosomal protein S11 OS	Homo sapiens	RPS11	1xGG [K7]	1	14.103	2.44905e-07	13.2	186.8	6898.57			59655.9		158666
P21097	P21097 [296-306]	[R].KPSLLNNYTLK.[I]	3 beta-hydroxysteroid dehydrogenase/Delta 5-->4-isomerase OS	Vaccinia virus (strain Copenhagen)	A44L	1xGG [K1]	1	13.955	2.22492e-07	13.4	186.6	5918.96			82596.3	61394.2	231661
Q14258	Q14258 [316-332]	[R].GISTKPVYIPEVELNHK.[L]	E3 ubiquitin/ISG15 ligase TRIM25 OS	Homo sapiens	TRIM25	1xGG [K5]	1	13.49	3.97567e-08	15	185	9020.32		10856.2	121388	121979	304816
P20492	P20492 [237-251]	[R].VQVHKNNNEFAFFSR.[N]	DNA ligase OS	Vaccinia virus (strain Copenhagen)	LIG	1xGG [K5]	6	13.4	1.00366e-09	13.9	186.1	13660.6			183059	109787	596512
O43149	O43149 [2491-2502]	[K].KTDYFFLEVQKR.[F]	Zinc finger ZZ-type and EF-hand domain-containing protein 1 OS	Homo sapiens	ZZEF1	1xGG [K11]	2	8.524	1.09571e-06	21	179	29844.6	11582.6				158480
P84098	P84098 [118-128]	[R].HMYHSLYLKVK.[G]	60S ribosomal protein L19 OS	Homo sapiens	RPL19	1xGG [K9]	2	7.725	0.000302013	22.9	177.1	17709.2	10936.4				107503
Q9Y287	Q9Y287 [4-16]	[K].VTFNSALAQKEAK.[K]	Integral membrane protein 2B OS	Homo sapiens	ITM2B	1xGG [K13]	1	7.163	0.00169057	24.5	175.5	3991				23704.4	34471.9
Q8N2W9	Q8N2W9 [69-92]	[K].KNSEPAPQPHRPLDPLTMHSTYDR.[A]	E3 SUMO-protein ligase PIAS4 OS	Homo sapiens	PIAS4	1xGG [K1]	1	5.688	0.00426638	29.9	170.1	7179.12					40832
Q92769	Q92769 [68-78]	[K].YHSDEYIKFLR.[S]	Histone deacetylase 2 OS	Homo sapiens	HDAC2	1xGG [K8]	1	5.683	0.00255812	29.9	170.1	19997.9	18818.9	14246.7			106948
P60981	P60981 [35-45]	[K].AVIFCLSADKK.[C]	Destrin OS	Homo sapiens	DSTN	1xCarbamidomethyl [C5]; 1xGG [K11]	1	5.56	0.00185659	30.5	169.5	27733.1	14226	12417			79099.9
Q6P2Q9	Q6P2Q9 [1385-1393]	[R].VWAEYALKR.[Q]	Pre-mRNA-processing-splicing factor 8 OS	Homo sapiens	PRPF8	1xGG [K8]	1	5.553	0.00335036	30.5	169.5	18265.8					101428
P40429	P40429 [188-197]	[K].KIDKYTEVLK.[T]	60S ribosomal protein L13a OS	Homo sapiens	RPL13A	1xGG [K1]	1	5.299	0.00286833	31.8	168.2	30062.7	14832.1	22616			119833
Q15012	Q15012 [1-8]	[-].MVSMSFKR.[N]	Lysosomal-associated transmembrane protein 4A OS	Homo sapiens	LAPTM4A	1xAcetyl [N-Term]; 1xOxidation [M4]; 1xGG [K7]	2	5.079	0.00207015	31	169	21217.7	16158.8	29943.5	115504	152091	58181.4
P08708	P08708 [48-59]	[R].NKIAGYVTHLMK.[R]	40S ribosomal protein S17 OS	Homo sapiens	RPS17	1xOxidation [M11]; 1xGG [K2]	1	4.853	0.0046668	38.4	161.6	31299.9	12498	22787.1	68852.3	95991.4	151906
P20499	P20499 [184-199]	[R].ERQLAKAIITPIVFYR.[S]	Protein I3 OS	Vaccinia virus (strain Copenhagen)	I3L	1xGG [K6]	6	4.811	0.00755894	34.4	165.6			12906	62085.7	49670.5	123269
Q96HA7	Q96HA7 [1246-1266]	[K].EGCALAHLTLSANHLGDKAVR.[D]	Tonsoku-like protein OS	Homo sapiens	TONSL	1xCarbamidomethyl [C3]; 1xGG [K18]	1	4.687	0.0199877	35.2	164.8	9379.3	8129.64	5574.56			38106.7
Q8IZT6	Q8IZT6 [2605-2619]	[K].ETCVQAGFQDMNIKK.[Q]	Abnormal spindle-like microcephaly-associated protein OS	Homo sapiens	ASPM	1xCarbamidomethyl [C3]; 1xGG [K14]	1	4.494	0.0158992	36.4	163.6		11040.7	12087.9			51921.9
P52272	P52272 [711-720]	[R].MMNGMKLSGR.[E]	Heterogeneous nuclear ribonucleoprotein M OS	Homo sapiens	HNRNPM	1xDeamidated [N3]; 1xGG [K6]	1	4.239	0.0129029	38.2	161.8	19935.4	14881.1	22343.8	84502.6	33313.9	96419.7
Q6IA86	Q6IA86 [450-462]	[R].FQFVSGADEKVLR.[V]	Elongator complex protein 2 OS	Homo sapiens	ELP2	1xGG [K10]	2	4.213	0.0182968	38.4	161.6			11519.5			48526.4
P08590	P08590 [139-154]	[R].VFDKEGNGTVMGAELR.[H]	Myosin light chain 3 OS	Homo sapiens	MYL3	1xGG [K4]	2	4.17	0.0314462	40.5	159.5	13102.1	10990.2	13918.9	22723.2		117044
P08590	P08590 [139-154]	[R].VFDKEGNGTVMGAELR.[H]	Myosin light chain 3 OS	Homo sapiens	MYL3	1xDeamidated [N7]; 1xGG [K4]	1	4.145	0.0304191	38.9	161.1	12560.7	11065.4	22683.4			52062.9
P20538	P20538 [9-21]	[K].ADTSSFTKMAEIR.[A]	Late transcription elongation factor H5 OS	Vaccinia virus (strain Copenhagen)	H5R	1xGG [K8]	4	4.003	0.0097121	35.8	164.2	35160		21825.2	127100	65465.1	155843
Q8IZT6	Q8IZT6 [1874-1886]	[K].TKAAVISLQSAYR.[G]	Abnormal spindle-like microcephaly-associated protein OS	Homo sapiens	ASPM	1xGG [K2]	1	3.94	0.0264182	40.5	159.5	11734.4					46230.6
P12236; P05141	P12236 [32-43]; P05141 [32-43]	[R].VKLLLQVQHASK.[Q]	ADP/ATP translocase 3 OS	Homo sapiens	SLC25A6	1xGG [K2]	1	3.917	0.0283807	44.8	155.2	21600.7	13043.9	10329.3	45240	42101.5	84605.8
P25705	P25705 [172-182]	[R].VGLKAPGIIPR.[I]	ATP synthase subunit alpha, mitochondrial OS	Homo sapiens	ATP5F1A	1xGG [K4]	5	3.866	0.0494943	39.6	160.4	20655.2		25788.1	93455.2	39342	106366
P17987	P17987 [110-122]	[K].QKIHPTSVISGYR.[L]	T-complex protein 1 subunit alpha OS	Homo sapiens	TCP1	1xGG [K2]	1	3.672	0.0753874	42.8	157.2	7095.4			22871.1		29677.5
Q8TB52	Q8TB52 [569-582]	[R].FCPSIQGAKIIHDR.[H]	F-box only protein 30 OS	Homo sapiens	FBXO30	1xCarbamidomethyl [C2]; 1xGG [K9]	1	3.54	0.0975651	44	156	8490.12			28456.3		31749.4
P62195	P62195 [326-334]	[R].LDILKIHSR.[K]	26S proteasome regulatory subunit 8 OS	Homo sapiens	PSMC5	1xGG [K5]	1	3.439	0.0911347	45.1	154.9	12434.8	6590.35	9892.97			34019.6
P11940	P11940 [507-518]	[R].TVPQYKYAAGVR.[N]	Polyadenylate-binding protein 1 OS	Homo sapiens	PABPC1	1xGG [K6]	1	3.436	0.0619595	45.1	154.9	7136.34		18319.9			39289.5
Q14697	Q14697 [462-472]	[R].KLVAIVDPHIK.[V]	Neutral alpha-glucosidase AB OS	Homo sapiens	GANAB	1xGG [K1]	1	3.41	0.0977704	45.3	154.7	12864.5		7661.03			33857.1
Q16531	Q16531 [370-388]	[R].QGQGQLVTCSGAFKEGSLR.[I]	DNA damage-binding protein 1 OS	Homo sapiens	DDB1	1xCarbamidomethyl [C9]; 1xGG [K14]	3	3.366	0.0817394	45.8	154.2	26906.8	11329.8	10802.1			38133
Q6R327	Q6R327 [1185-1200]	[K].FTKNFGTENHRENTSR.[E]	Rapamycin-insensitive companion of mTOR OS	Homo sapiens	RICTOR	1xGG [K3]	2	3.312	0.0698644	46.4	153.6	17629.7	15314.6	23393.5			58397.5
Q9Y508	Q9Y508 [96-104]	[R].KNFFLSKIR.[S]	E3 ubiquitin-protein ligase RNF114 OS	Homo sapiens	RNF114	1xGG [K7]	1	3.295	0.0735633	46.6	153.4	24392	31420.8	34934.8	106722	83032.3	103538
P08708	P08708 [48-59]	[R].NKIAGYVTHLMK.[R]	40S ribosomal protein S17 OS	Homo sapiens	RPS17	1xGG [K2]	4	3.291	0.0200034	46.6	153.4	325928	301456	285021	991944	478903	2.0585e+06
Q15233	Q15233 [100-115]	[K].AGEVFIHKDKGFGFIR.[L]	Non-POU domain-containing octamer-binding protein OS	Homo sapiens	NONO	1xGG [K]	7	3.25	0.0814504	80.8	119.2	109505	16372.2	53481	78845.5	65377.6	355926
P62750	P62750 [115-123]	[K].KLYDIDVAK.[V]	60S ribosomal protein L23a OS	Homo sapiens	RPL23A	1xGG [K1]	2	3.194	0.0188963	47.7	152.3	21508.6		19245.9	35128.3		120245
P63241	P63241 [68-86]	[K].KYEDICPSTHNMDVPNIKR.[N]	Eukaryotic translation initiation factor 5A-1 OS	Homo sapiens	EIF5A	1xCarbamidomethyl [C6]; 1xGG [K18]	3	3.194	0.0637937	47.7	152.3	128697	124591		426427		383554
P42345	P42345 [302-311]	[K].DLMGFGTKPR.[H]	Serine/threonine-protein kinase mTOR OS	Homo sapiens	MTOR	1xGG [K8]	1	3.189	0.222824	47.7	152.3			5137.21			16382.2
Q6PGP7	Q6PGP7 [1508-1523]	[R].VVYQPGYPKSIASTAR.[W]	Tetratricopeptide repeat protein 37 OS	Homo sapiens	TTC37	1xGG [K9]	1	3.177	0.132831	47.9	152.1	12431		9129.32	33463.6		34229.9
P62280	P62280 [106-118]	[R].HKNMSVHLSPCFR.[D]	40S ribosomal protein S11 OS	Homo sapiens	RPS11	1xCarbamidomethyl [C11]; 1xOxidation [M4]; 1xGG [K2]	1	3.175	0.222906	47.9	152.1	4500.99			9302.05	14290.3	21982.9
P34932	P34932 [423-436]	[K].NHAAPFSKVLTFYR.[K]	Heat shock 70 kDa protein 4 OS	Homo sapiens	HSPA4	1xGG [K8]	1	3.142	0.135621	48.3	151.7	10452.1					32837.7
Q06055	Q06055 [1-15]	[-].MFACSKFVSTPSLVK.[S]	ATP synthase F(0) complex subunit C2, mitochondrial OS	Homo sapiens	ATP5MC2	1xAcetyl [N-Term]; 1xCarbamidomethyl [C4]; 1xGG [K6]	5	3.136	0.139659	48.4	151.6	10107.3	23353.6	10295	32285.7
P49207	P49207 [77-88]	[R].AYGGSMCAKCVR.[D]	60S ribosomal protein L34 OS	Homo sapiens	RPL34	2xCarbamidomethyl [C7; C10]; 1xGG [K9]	2	3.133	0.1302	49.2	150.8	27504.8	32423.9	36637.8		43158.2	229223
P57723	P57723 [106-123]	[R].LVIPASQCGSLIGKAGTK.[I]	Poly(rC)-binding protein 4 OS	Homo sapiens	PCBP4	1xCarbamidomethyl [C8]; 1xGG [K14]	1	3.056	0.113479	64.9	135.1	23594.2	12786.1	22714.8	47308.3	39507.3	72098.3
Q9NSD9	Q9NSD9 [555-571]	[R].GQSVGKLGVLHPDVITK.[F]	Phenylalanine--tRNA ligase beta subunit OS	Homo sapiens	FARSB	1xGG [K6]	2	3.028	0.185948	49.6	150.4	6146.49					18614.5
Q9ULI2	Q9ULI2 [186-197]	[R].HEAPYLFQKYVK.[E]	Beta-citrylglutamate synthase B OS	Homo sapiens	RIMKLB	1xGG [K9]	1	3.005	0.105904	49.9	150.1	34222.6	13492.9	26292.3			79001.1
P13639	P13639 [496-506]	[R].VMKFSVSPVVR.[V]	Elongation factor 2 OS	Homo sapiens	EEF2	1xOxidation [M2]; 1xGG [K3]	1	2.997	0.112246	46.9	153.1	19503	19033.9	23983.3	63636.6	71866.1	47709.2
P20248	P20248 [48-59]	[R].AALAVLKSGNPR.[G]	Cyclin-A2 OS	Homo sapiens	CCNA2	1xGG [K7]	2	2.96	0.215399	50.5	149.5	8504.98			21788.6		29096.6
P61313	P61313 [145-159]	[R].NPDTQWITKPVHKHR.[E]	60S ribosomal protein L15 OS	Homo sapiens	RPL15	2xGG [K9; K13]	1	2.956	0.170409	49	151	20151.7	6690.44	11123.4	10586		111269
P28290	P28290 [725-736]	[R].YLFAKAGYPLRR.[S]	Protein ITPRID2 OS	Homo sapiens	ITPRID2	1xGG [K5]	6	2.948	0.0505136	58.8	141.2	73636.8	54702.6	71666.6	217067	172230	168875
P62753	P62753 [202-215]	[K].NKEEAAEYAKLLAK.[R]	40S ribosomal protein S6 OS	Homo sapiens	RPS6	1xGG [K10]	1	2.933	0.122843	50.9	149.1	18499.8					54255.4
P62829	P62829 [75-83]	[K].KVHPAVVIR.[Q]	60S ribosomal protein L23 OS	Homo sapiens	RPL23	1xGG [K1]	3	2.93	0.0959442	58.8	141.2	33877.8	4102.71	26688.7	46706.9		88101.1
Q5T3J3	Q5T3J3 [8-22]	[R].VFLKPAEENSGNASR.[C]	Ligand-dependent nuclear receptor-interacting factor 1 OS	Homo sapiens	LRIF1	1xGG [K4]	1	2.9	0.187067	44.4	155.6	10877.3	11683.4	23339.5	31541.8	40887.3	43757.3
P26641	P26641 [286-295]	[K].STFVLDEFKR.[K]	Elongation factor 1-gamma OS	Homo sapiens	EEF1G	1xGG [K9]	7	2.876	0.0462578	63.7	136.3	18587.7	68995.2	75752	147508	92534.2	217860
Q9UPN7	Q9UPN7 [461-469]	[R].KGYMGHLTR.[V]	Serine/threonine-protein phosphatase 6 regulatory subunit 1 OS	Homo sapiens	PPP6R1	1xGG [K1]	1	2.782	0.185618	52.9	147.1	8195.81		18450.2	34215.3
Q8NCN4	Q8NCN4 [401-412]	[R].VLSPLIIKSTPR.[N]	E3 ubiquitin-protein ligase RNF169 OS	Homo sapiens	RNF169	1xGG [K8]	3	2.771	0.259807	53	147			6356.45	17615.2	10515.9	19555.5
P52272	P52272 [128-143]	[K].AAEVLNKHSLSGRPLK.[V]	Heterogeneous nuclear ribonucleoprotein M OS	Homo sapiens	HNRNPM	1xGG [K7]	3	2.771	0.197368	53	147	16708.6			24859.1		86240.9
Q5VZF2	Q5VZF2 [50-60]	[R].VIACFDSLKGR.[C]	Muscleblind-like protein 2 OS	Homo sapiens	MBNL2	1xCarbamidomethyl [C4]; 1xGG [K9]	1	2.755	0.0757633	53.3	146.7	50163.1	44375		129981	96905.7	173190
P67812	P67812 [124-136]	[R].GLYKQGQHWLEKK.[D]	Signal peptidase complex catalytic subunit SEC11A OS	Homo sapiens	SEC11A	1xGG [K4]	3	2.737	0.131161	53.5	146.5	28774.7	15904	52094.3			78768.9
Q5H9R7	Q5H9R7 [496-510]	[R].WETFCTSSLGETNKR.[N]	Serine/threonine-protein phosphatase 6 regulatory subunit 3 OS	Homo sapiens	PPP6R3	1xCarbamidomethyl [C5]; 1xGG [K14]	1	2.723	0.227868	53.7	146.3	14200.2	7314.67	11903.5			32418
P26599; O95758-1	P26599 [85-94]; O95758-1 [54-63]	[K].VTNLLMLKGK.[SN]	Polypyrimidine tract-binding protein 1 OS	Homo sapiens	PTBP1	1xGG [K8]	1	2.698	0.292632	54.1	145.9	7350.54	4271.23	6216.29	16772	11471.3	57401.3
Q09666	Q09666 [124-132]	[R].IYTTKIKPR.[L]	Neuroblast differentiation-associated protein AHNAK OS	Homo sapiens	AHNAK	1xGG [K]	8	2.684	0.083958	45.9	154.1	149525	107850	116643	150441	401366	392056
Q96H55	Q96H55 [506-523]	[R].IETALAGSPCLGHNKLSR.[E]	Unconventional myosin-XIX OS	Homo sapiens	MYO19	1xCarbamidomethyl [C10]; 1xGG [K15]	1	2.671	0.285208	54.5	145.5	8476.05					22637
P68104	P68104 [21-37]	[K].STTTGHLIYKCGGIDKR.[T]	Elongation factor 1-alpha 1 OS	Homo sapiens	EEF1A1	1xCarbamidomethyl [C11]; 1xGG [K10]	3	2.653	0.199158	54.8	145.2	27296.7	19060.2	17094	50564.2	32022.6	142226
P18077	P18077 [88-100]	[K].FRSNLPAKAIGHR.[I]	60S ribosomal protein L35a OS	Homo sapiens	RPL35A	1xGG [K8]	2	2.636	0.198148	56	144	15783.1	16685.9	16836.4	42937.4	44382.4	41936.3
Q8IZT6	Q8IZT6 [3445-3452]	[R].LKPDWVLR.[R]	Abnormal spindle-like microcephaly-associated protein OS	Homo sapiens	ASPM	1xGG [K2]	1	2.623	0.313091	55.2	144.8		8877.81	10719	25591.5	8060.04	39792.4
O43299	O43299 [719-727]	[R].ASLLLSKMR.[T]	AP-5 complex subunit zeta-1 OS	Homo sapiens	AP5Z1	1xGG [K7]	2	2.598	0.31393	55.6	144.4		8885.91		18098.4		29441.9
O00193	O00193 [56-68]	[R].LVIGDHKSTSHFR.[T]	Small acidic protein OS	Homo sapiens	SMAP	1xGG [K7]	1	2.593	0.293984	55.7	144.3			7476.94	19389.3	12274.5	55016.3
Q15434	Q15434 [113-128]	[K].AVTALKASGVQAQMAK.[Q]	RNA-binding motif, single-stranded-interacting protein 2 OS	Homo sapiens	RBMS2	1xGG [K6]	1	2.577	0.303069	55.9	144.1	10146	9851.87		25764.9	18103.3	41224.2
Q9UQ35	Q9UQ35 [45-62]	[R].LEAALVKRPNPDILDHER.[K]	Serine/arginine repetitive matrix protein 2 OS	Homo sapiens	SRRM2	1xGG [K7]	1	2.568	0.266851	56.1	143.9	19782.1	8097.87		26049.7		40553
P04049	P04049 [484-495]	[K].IGDFGLATVKSR.[W]	RAF proto-oncogene serine/threonine-protein kinase OS	Homo sapiens	RAF1	1xGG [K10]	1	2.551	0.334333	56.3	143.7	9666.7					24660.4
Q9NZJ0	Q9NZJ0 [145-153]	[K].SVAFSKFEK.[A]	Denticleless protein homolog OS	Homo sapiens	DTL	1xGG [K6]	1	2.537	0.209527	66.3	133.7	26460.4	19402.9	27632.2	53406.1	49218.3	145839
P31948	P31948 [64-77]	[K].TVDLKPDWGKGYSR.[K]	Stress-induced-phosphoprotein 1 OS	Homo sapiens	STIP1	1xGG [K10]	1	2.52	0.338392	56.3	143.7	16758.8	6985.07	10691.7	12281.8		60543.1
P55854	P55854 [21-34]	[K].VAGQDGSVVQFKIK.[R]	Small ubiquitin-related modifier 3 OS	Homo sapiens	SUMO3	1xGG [K]	6	2.516	0.247572	56.9	143.1	19140.2		10359.7	23446.1		53526.6
Q8IZT6	Q8IZT6 [2188-2201]	[R].KMQTAATLIQSNYR.[R]	Abnormal spindle-like microcephaly-associated protein OS	Homo sapiens	ASPM	1xGG [K1]	2	2.502	0.262883	57.1	142.9	19077.5	13699.9	19352.2			47732.8
Q9Y253	Q9Y253 [662-683]	[K].SFLQPHSSNPQVVSAVSHQGKR.[N]	DNA polymerase eta OS	Homo sapiens	POLH	1xGG [K21]	1	2.496	0.329632	57.2	142.8	8153.32			6896.22	20348.9	49898
Q8TCG2	Q8TCG2 [126-140]	[R].ISQGSSGSYFVKDPK.[R]	Phosphatidylinositol 4-kinase type 2-beta OS	Homo sapiens	PI4K2B	1xGG [K12]	1	2.492	0.323268	57.3	142.7	8984.69	5922.15	11631.6			22389.6
P62424	P62424 [90-101]	[R].QTATQLLKLAHK.[Y]	60S ribosomal protein L7a OS	Homo sapiens	RPL7A	1xGG [K]	2	2.49	0.263828	63.6	136.4	53615.6	20196.1	38179.7	39361.9		170503
P62829	P62829 [49-67]	[R].LNRLPAAGVGDMVMATVKK.[G]	60S ribosomal protein L23 OS	Homo sapiens	RPL23	1xGG [K18]	2	2.479	0.227202	52.3	147.7	34493	43238.6	33109.3	107198	41933.2	97481.3
Q5VT66	Q5VT66 [133-150]	[K].DLLLPIKTPTTNAVHKCR.[V]	Mitochondrial amidoxime-reducing component 1 OS	Homo sapiens	2022-03-01	1xCarbamidomethyl [C17]; 1xGG [K16]	1	2.474	0.332484	57.6	142.4	7181.7		8584.22			19421.7
P13639	P13639 [496-506]	[R].VMKFSVSPVVR.[V]	Elongation factor 2 OS	Homo sapiens	EEF2	1xGG [K3]	19	2.468	0.138232	56.8	143.2	223966	182491	192851	552802	277246	486043
P31943	P31943 [30-44]	[R].FFSDCKIQNGAQGIR.[F]	Heterogeneous nuclear ribonucleoprotein H OS	Homo sapiens	HNRNPH1	1xCarbamidomethyl [C5]; 1xGG [K6]	7	2.429	0.226179	56.4	143.6	44383.6	43698.4	52197.6	113025	26041.2	126799
O95999	O95999 [108-118]	[R].NIKLEHLKGLK.[C]	B-cell lymphoma/leukemia 10 OS	Homo sapiens	BCL10	1xGG [K]	5	2.422	0.248382	67.5	132.5	27691.4	37228.2	34196.4	67075.2	67058.1	93184.3
P27635	P27635 [190-203]	[R].LIPDGCGVKYIPNR.[G]	60S ribosomal protein L10 OS	Homo sapiens	RPL10	1xCarbamidomethyl [C6]; 1xGG [K9]	3	2.4	0.265351	87.9	112.1	69337.2	18358.6	36941	47154	44053.6	206291
Q8IZT6	Q8IZT6 [472-488]	[K].FSAVQDISSHSHNKQPK.[R]	Abnormal spindle-like microcephaly-associated protein OS	Homo sapiens	ASPM	1xGG [K14]	2	2.395	0.271648	58.9	141.1	22893.7	23308.8	21752.2	54825	34221.4	67467.6
P08708	P08708 [50-60]	[K].IAGYVTHLMKR.[I]	40S ribosomal protein S17 OS	Homo sapiens	RPS17	1xGG [K10]	9	2.389	0.159795	59	141	163281	191143	120106	390071	189234	766678
O14503	O14503 [152-164]	[R].EVLQYLAKHENTR.[D]	Class E basic helix-loop-helix protein 40 OS	Homo sapiens	BHLHE40	1xGG [K8]	4	2.382	0.280288	49.8	150.2	80046.1		4397.9	56649.2	20426	97821.5
Q9UKM9	Q9UKM9 [158-169]	[R].VKTNVPVKLFAR.[S]	RNA-binding protein Raly OS	Homo sapiens	RALY	1xGG [K8]	2	2.375	0.299481	61.1	138.9	19917.1	15843.3	17196.1	51492	39051.1	37632.8
Q9GZV5	Q9GZV5 [46-63]	[K].KILPESFFKEPDSGSHSR.[Q]	WW domain-containing transcription regulator protein 1 OS	Homo sapiens	WWTR1	1xGG [K1]	2	2.37	0.295656	60.2	139.8		16163.8	21731.8	33695.4	43558.5	93985.3
Q9P258	Q9P258 [334-350]	[R].DVACGANHTLVLDSQKR.[V]	Protein RCC2 OS	Homo sapiens	RCC2	1xCarbamidomethyl [C4]; 1xGG [K16]	1	2.366	0.398	59.4	140.6		6861.78				16236.8
P30876	P30876 [928-938]	[R].IPQIGDKFASR.[H]	DNA-directed RNA polymerase II subunit RPB2 OS	Homo sapiens	POLR2B	1xGG [K7]	1	2.358	0.312058	59.6	140.4	35057.7	9248.6	20790.3	49016.6	28235.7	77639.4
Q15233	Q15233 [185-202]	[R].GRPSGKGIVEFSGKPAAR.[K]	Non-POU domain-containing octamer-binding protein OS	Homo sapiens	NONO	1xGG [K6]	10	2.354	0.159248	53.8	146.2	234291	94063.5	135064	366942	173279	551463
Q7Z7H5	Q7Z7H5 [121-130]	[R].MALFAGGKLR.[V]	Transmembrane emp24 domain-containing protein 4 OS	Homo sapiens	TMED4	1xGG [K8]	2	2.344	0.307683	59.8	140.2	14534.7	16022.5	15263.7	34030.3		37605.8
P42766	P42766 [57-70]	[R].VLTVINQTQKENLR.[K]	60S ribosomal protein L35 OS	Homo sapiens	RPL35	1xGG [K10]	4	2.331	0.329632	60.1	139.9	53612.5	38319.9	34715.1			89305.6
P62280	P62280 [106-118]	[R].HKNMSVHLSPCFR.[D]	40S ribosomal protein S11 OS	Homo sapiens	RPS11	1xCarbamidomethyl [C11]; 1xGG [K2]	5	2.31	0.18757	67.3	132.7	90364.3	40702.8	69871.7	137632	94006.8	342938
Q9Y4R8	Q9Y4R8 [50-64]	[R].EKEEFASAHFSPVLR.[C]	Telomere length regulation protein TEL2 homolog OS	Homo sapiens	TELO2	1xGG [K2]	6	2.307	0.220513	60.5	139.5	52791		53659.9			122781
P29401	P29401 [319-334]	[R].KAYGQALAKLGHASDR.[I]	Transketolase OS	Homo sapiens	TKT	1xGG [K9]	5	2.304	0.205057	60.5	139.5	52142.2			120157	103955	253728
P16402	P16402 [87-98]	[K].SLVSKGTLVQTK.[G]	Histone H1.3 OS	Homo sapiens	H1-3	1xGG [K5]	1	2.287	0.412233	60.8	139.2	9834		6628.68	15042.5		22669.5
P01106	P01106 [277-299]	[R].SESGSPSAGGHSKPPHSPLVLKR.[C]	Myc proto-oncogene protein OS	Homo sapiens	MYC	1xGG [K13]	2	2.287	0.372	69.7	130.3		13035.1	19750.8	29986.1	29641.9	48996
P09619	P09619 [839-849]	[K].LVKICDFGLAR.[D]	Platelet-derived growth factor receptor beta OS	Homo sapiens	PDGFRB	1xCarbamidomethyl [C5]; 1xGG [K3]	1	2.286	0.344019	66.1	133.9	21738.7	16297.6	21226.4	21352.2		86683.8
P55795	P55795 [30-44]	[R].FFSDCKIQNGTSGIR.[F]	Heterogeneous nuclear ribonucleoprotein H2 OS	Homo sapiens	HNRNPH2	1xCarbamidomethyl [C5]; 1xGG [K6]	1	2.276	0.333882	61.1	138.9	17245.6	13298.6	24030.1	39242.5	19055.6	87805.7
P39019	P39019 [68-82]	[R].GGAGVGSMTKIYGGR.[Q]	40S ribosomal protein S19 OS	Homo sapiens	RPS19	1xGG [K10]	7	2.228	0.323268	62	138	129417	80627.6	106330	236919	120622	356846
P28074	P28074 [79-92]	[R].ATAGAYIASQTVKK.[V]	Proteasome subunit beta type-5 OS	Homo sapiens	PSMB5	1xGG [K]	10	2.227	0.231943	43.1	156.9	203784	44513	43535.5	98039		268415
Q9Y3U8	Q9Y3U8 [57-65]	[R].AMELLKVSK.[D]	60S ribosomal protein L36 OS	Homo sapiens	RPL36	1xGG [K]	3	2.22	0.35372	62.1	137.9	29757.4	22720.4	22662.9	50431.3	33487.8	95137.1
P62280	P62280 [9-20]	[R].AYQKQPTIFQNK.[K]	40S ribosomal protein S11 OS	Homo sapiens	RPS11	1xGG [K4]	7	2.215	0.227868	63.3	136.7	388894	228151	249832	539527	514889	861412
P61513	P61513 [8-17]	[K].VGIVGKYGTR.[Y]	60S ribosomal protein L37a OS	Homo sapiens	RPL37A	1xGG [K6]	9	2.202	0.280288	62.5	137.5	126293	98495.6	118317	260591	180821	289977
P52597	P52597 [218-230]	[R].RYIGIVKQAGLER.[M]	Heterogeneous nuclear ribonucleoprotein F OS	Homo sapiens	HNRNPF	1xGG [K7]	5	2.195	0.234633	67.8	132.2	172279	147629	192555	326131	336042	422739
Q9ULX3	Q9ULX3 [17-31]	[R].HAALQDIGKNIYTIR.[E]	RNA-binding protein NOB1 OS	Homo sapiens	NOB1	1xGG [K9]	2	2.178	0.415873	62.9	137.1	32522.6	20870.4	20400	45451.9	35033.9	98461.6
P62280	P62280 [36-48]	[R].YYKNIGLGFKTPK.[E]	40S ribosomal protein S11 OS	Homo sapiens	RPS11	1xGG [K3]	6	2.173	0.273294	63	137	357417	228736	213090	996859	497139	327259
P00338	P00338 [77-90]	[K].IVSGKDYNVTANSK.[L]	L-lactate dehydrogenase A chain OS	Homo sapiens	LDHA	1xGG [K5]	2	2.168	0.384219	63.1	136.9	52067.8	31301.7				87541.4
P05556	P05556 [785-798]	[K].SAVTTVVNPKYEGK.[-]	Integrin beta-1 OS	Homo sapiens	ITGB1	1xGG [K]	2	2.167	0.386177	67	133		36627.8	46038	77220.8	81565.9	116216
P18077	P18077 [5-16]	[R].LWSKAIFAGYKR.[G]	60S ribosomal protein L35a OS	Homo sapiens	RPL35A	1xGG [K4]	5	2.162	0.255114	58.6	141.4	84480.3	55645.3	68858.1	182649	107359	166185
P61254; Q9UNX3	P61254 [29-39]; Q9UNX3 [29-39]	[K].IMSSPLSKELR.[Q]	60S ribosomal protein L26 OS	Homo sapiens	RPL26	1xGG [K8]	4	2.138	0.359342	63.7	136.3	47568.5	31625	30124.6	67609.3	38772.4	161276
P52272	P52272 [651-658]	[R].KACQIFVR.[N]	Heterogeneous nuclear ribonucleoprotein M OS	Homo sapiens	HNRNPM	1xCarbamidomethyl [C3]; 1xGG [K1]	4	2.137	0.328756	61.7	138.3	61038.7	50711.5	56556	130458	90866.4	126755
Q09666	Q09666 [253-270]	[K].VGGSGVNVNAKGLDLGGR.[G]	Neuroblast differentiation-associated protein AHNAK OS	Homo sapiens	AHNAK	1xGG [K11]	3	2.133	0.483979	76.8	123.2	16076.2	9682.77	13018.7	20897	20650.3	64112.2
P62424	P62424 [26-37]	[K].KVVNPLFEKRPK.[N]	60S ribosomal protein L7a OS	Homo sapiens	RPL7A	1xGG [K]	19	2.133	0.25193	63.8	136.2	185537	124187	175953	375379	238640	464283
Q71U36; Q9BQE3; P68366	Q71U36 [309-320]; Q9BQE3 [309-320]; P68366 [309-320]	[R].HGKYMACCLLYR.[G]	Tubulin alpha-1A chain OS	Homo sapiens	TUBA1A	2xCarbamidomethyl [C7; C8]; 1xOxidation [M5]; 1xGG [K3]	6	2.125	0.351146	75.9	124.1	53519.9	26053.3	51785.9	55364.2	84682	128123
P52272	P52272 [57-70]	[R].GGNRFEPYANPTKR.[Y]	Heterogeneous nuclear ribonucleoprotein M OS	Homo sapiens	HNRNPM	1xGG [K13]	5	2.115	0.367495	64.2	135.8	74338.7	62514.7	87518.8	157233	105557	207030
Q15233	Q15233 [191-202]	[K].GIVEFSGKPAAR.[K]	Non-POU domain-containing octamer-binding protein OS	Homo sapiens	NONO	1xGG [K8]	19	2.114	0.280078	63.9	136.1	358159	276042	311570	664253	488316	757161
P23528; P60981	P23528 [115-125]; P60981 [115-125]	[K].MIYASSKDAIK.[K]	Cofilin-1 OS	Homo sapiens	CFL1	1xGG [K7]	6	2.106	0.272063	64.4	135.6	95090.5	59859.2	69279.2	145888	98162.8	407350
P62829	P62829 [74-83]	[R].KKVHPAVVIR.[Q]	60S ribosomal protein L23 OS	Homo sapiens	RPL23	1xGG [K]	6	2.102	0.42567	66.7	133.3	13612.2	22354.5	27965.1	28615.2	44670	71164.3
P46777	P46777 [16-21]	[R].YQVKFR.[R]	60S ribosomal protein L5 OS	Homo sapiens	RPL5	1xGG [K4]	4	2.083	0.362175	64.9	135.1	53330.4	44537.2	56227.6	111065	68017.5	125178
Q86UA6	Q86UA6 [15-26]	[K].LVGSPPWKEAFR.[Q]	RPA-interacting protein OS	Homo sapiens	RPAIN	1xGG [K8]	1	2.071	0.439437	65.1	134.9	36746.7	37386.4	43311.7	77413.4	50445	96426
Q04323	Q04323 [98-107]	[R].MLELVAQKQR.[E]	UBX domain-containing protein 1 OS	Homo sapiens	UBXN1	1xOxidation [M1]; 1xGG [K8]	5	2.057	0.454506	67.2	132.8	60398.7	28010.4	43533.7	86114.1	57615.8	230951
P18077	P18077 [9-16]	[K].AIFAGYKR.[G]	60S ribosomal protein L35a OS	Homo sapiens	RPL35A	1xGG [K7]	2	2.042	0.44534	65.4	134.6	28586.6	19121.8	18048.4	58367	32107	39386.9
P22736	P22736 [555-563]	[RK].LLGKLPELR.[T]	Nuclear receptor subfamily 4 group A member 1 OS	Homo sapiens	NR4A1	1xGG [K4]	3	2.04	0.463306	67.4	132.6	25858.6	16352.2	21814	42940.7	33354.6	63214.1
Q07352	Q07352 [98-114]	[R].LLPTQKQPGGGQVNSSR.[Y]	mRNA decay activator protein ZFP36L1 OS	Homo sapiens	ZFP36L1	1xGG [K6]	5	2.039	0.415963	65.8	134.2	48036.5	45680.1	56750	97925.3	73094.8	149516
Q13347	Q13347 [209-224]	[K].DNTAKLFDSTTLEHQK.[T]	Eukaryotic translation initiation factor 3 subunit I OS	Homo sapiens	EIF3I	1xGG [K5]	1	2.036	0.472924	65.9	134.1	16629.9					33862.6
O00425	O00425 [434-450]	[R].FAGASIKIAPAEAPDAK.[V]	Insulin-like growth factor 2 mRNA-binding protein 3 OS	Homo sapiens	IGF2BP3	1xGG [K7]	6	2.031	0.428428	66	134	51041.3			72400.8		148496
Q14432	Q14432 [542-563]	[K].ISAVQFPESADTTAKQSLGSHR.[A]	cGMP-inhibited 3',5'-cyclic phosphodiesterase A OS	Homo sapiens	PDE3A	1xGG [K15]	7	2.025	0.403535	58.5	141.5	91221.7	70033.8	73030.9	176561	117668	184750
Q13509; P04350; Q9BUF5; P07437; P68371; Q9BVA1	Q13509 [252-262]; P04350 [252-262]; Q9BUF5 [252-262]; P07437 [252-262]; P68371 [252-262]; Q9BVA1 [252-262]	[R].KLAVNMVPFPR.[L]	Tubulin beta-3 chain OS	Homo sapiens	TUBB3	1xOxidation [M6]; 1xGG [K1]	1	2.013	0.42061	66.4	133.6	69916.8	31804.4	66937.9	102743	138276	134726
P52272	P52272 [382-403]	[K].RGEIIAKQGGGGGGGSVPGIER.[M]	Heterogeneous nuclear ribonucleoprotein M OS	Homo sapiens	HNRNPM	1xGG [K7]	11	2.01	0.387996	71.4	128.6	108983	85762.3	116107	196192	172382	311812
Q9Y2F9	Q9Y2F9 [312-321]	[K].VLGKALYLIR.[I]	BTB/POZ domain-containing protein 3 OS	Homo sapiens	BTBD3	1xGG [K4]	15	1.993	0.498828	66.8	133.2	64208.3	43319.3	41392.1	86325.8	71519.4	183733
P22695	P22695 [13-21]	[R].FYSLKVAPK.[V]	Cytochrome b-c1 complex subunit 2, mitochondrial OS	Homo sapiens	UQCRC2	1xGG [K5]	1	1.992	0.43209	58.4	141.6	23495.3	23804.7	30761.6	57708.4	33815.2	61283.3
Q14566	Q14566 [191-199]	[R].FLLDTNKSR.[F]	DNA replication licensing factor MCM6 OS	Homo sapiens	MCM6	1xGG [K7]	1	1.992	0.507756	66.8	133.2	40794.4	37964.7	44784.8	81265.3	62655.9	89674.9
Q13148	Q13148 [152-165]	[R].FTEYETQVKVMSQR.[H]	TAR DNA-binding protein 43 OS	Homo sapiens	TARDBP	1xGG [K9]	4	1.987	0.504832	67	133	36847.8	15206.5	15767.3	31323.1	31094.9	68447.4
Q6NZI2	Q6NZI2 [99-115]	[K].AHATTSNTVSKLLEKVR.[K]	Caveolae-associated protein 1 OS	Homo sapiens	CAVIN1	1xGG [K15]	8	1.987	0.349027	67	133	99528.5	416828	186007	296940	460067
P07737	P07737 [90-105]	[R].TKSTGGAPTFNVTVTK.[T]	Profilin-1 OS	Homo sapiens	PFN1	1xGG [K2]	1	1.987	0.452131	72.8	127.2	62732.2	49102.3	60963.2	106599	97590.4	167737
P99999	P99999 [93-101]	[R].ADLIAYLKK.[A]	Cytochrome c OS	Homo sapiens	CYCS	1xGG [K8]	1	1.985	0.590557	67	133	16080.4		10034.6	19027.6		33431.2
P61009	P61009 [46-58]	[R].IMLKNVEDFTGPR.[E]	Signal peptidase complex subunit 3 OS	Homo sapiens	SPCS3	1xGG [K4]	1	1.982	0.557622	67.1	132.9	13870.6		9078.86	11239.5		43992.2
Q15126	Q15126 [43-61]	[R].LSGPLKEQYAQEHGLNFQR.[L]	Phosphomevalonate kinase OS	Homo sapiens	PMVK	1xGG [K6]	1	1.982	0.482472	67.1	132.9	43513.1	19292.6	11768.3	38241.9	24097.8	75535.9
P22314	P22314 [593-604]	[R].KPLLESGTLGTK.[G]	Ubiquitin-like modifier-activating enzyme 1 OS	Homo sapiens	UBA1	1xGG [K1]	1	1.967	0.510871	67.4	132.6	14254.6		23206.3			35781.5
P62266	P62266 [29-48]	[K].KAHLGTALKANPFGGASHAK.[G]	40S ribosomal protein S23 OS	Homo sapiens	RPS23	1xGG [K]	3	1.959	0.414874	67.6	132.4	57989.2	50135.8	83996.9	113581	104259	114071
Q10713	Q10713 [224-235]	[R].FCPTENVAKINR.[E]	Mitochondrial-processing peptidase subunit alpha OS	Homo sapiens	PMPCA	1xCarbamidomethyl [C2]; 1xGG [K9]	1	1.958	0.428239	66.7	133.3	17188		77793.9	34889.6	73047.9	146997
Q15365	Q15365 [102-119]	[R].LVVPATQCGSLIGKGGCK.[I]	Poly(rC)-binding protein 1 OS	Homo sapiens	PCBP1	2xCarbamidomethyl [C8; C17]; 1xGG [K]	11	1.94	0.386923	68	132	317180	268591	315211	611380	401257	739040
P62280	P62280 [36-45]	[R].YYKNIGLGFK.[T]	40S ribosomal protein S11 OS	Homo sapiens	RPS11	1xGG [K3]	8	1.929	0.38927	68.3	131.7	228946	156162	272482	441631	210118	933641
P51665	P51665 [35-46]	[R].VVGVLLGSWQKK.[V]	26S proteasome non-ATPase regulatory subunit 7 OS	Homo sapiens	PSMD7	1xGG [K11]	1	1.928	0.533139	71.6	128.4	23971.9	14731.5	20190.2	23316.1		56283.5
Q9Y2F9	Q9Y2F9 [311-321]	[R].KVLGKALYLIR.[I]	BTB/POZ domain-containing protein 3 OS	Homo sapiens	BTBD3	1xGG [K5]	4	1.927	0.512132	71.9	128.1	29796.8	15501.3	20222	36017.6	31926.9	57416.5
Q9UI30	Q9UI30 [1-14]	[-].MKLLTHNLLSSHVR.[G]	Multifunctional methyltransferase subunit TRM112-like protein OS	Homo sapiens	TRMT112	1xGG [K2]	9	1.92	0.475992	61.3	138.7	193432	122983	81790.7	371474	125225	278263
P24928	P24928 [919-928]	[K].KFRFDYTNER.[A]	DNA-directed RNA polymerase II subunit RPB1 OS	Homo sapiens	POLR2A	1xGG [K1]	4	1.92	0.476021	66.4	133.6	88083.6	86788.8	97742.3	177077	134392	187666
Q9BUV8	Q9BUV8 [22-30]	[K].VSVWSKVLR.[S]	Uncharacterized protein RAB5IF OS	Homo sapiens	RAB5IF	1xGG [K6]	2	1.92	0.542876	68.5	131.5	17554.7	8542.62	18097.6			33705.4
P62979	P62979 [1-11]	[-G].MQIFVKTLTGK.[T]	Ubiquitin-40S ribosomal protein S27a OS	Homo sapiens	RPS27A	1xOxidation [M1]; 1xGG [K6]	14	1.905	0.41452	68.9	131.1	716713	582862	605445	948929	1.15314e+06	1.52323e+06
Q5TAQ9	Q5TAQ9 [225-243]	[R].RQPVLDFESGHKSNVFQAK.[F]	DDB1- and CUL4-associated factor 8 OS	Homo sapiens	DCAF8	1xGG [K12]	5	1.902	0.55735	68.9	131.1	50617.3	38905.6	50353.2	95775.4	65439	96419.3
O95208-2	O95208-2 [171-203]	[R].GSSQPNLSTSHSEQEYGKAGGSPASYHGSTSPR.[V]	Isoform 2 of Epsin-2 OS	Homo sapiens	EPN2	1xDeamidated [Q14]; 1xGG [K18]	6	1.892	0.475743	69.1	130.9		21553.5	68541.6		72734.4
P61254; Q9UNX3	P61254 [28-39]; Q9UNX3 [28-39]	[R].KIMSSPLSKELR.[Q]	60S ribosomal protein L26 OS	Homo sapiens	RPL26	1xGG [K9]	4	1.892	0.565229	69.2	130.8	29522.9	19214.1	24030.5	45455.9	32012.6	62466.7
P62913	P62913 [170-178]	[K].YDGIILPGK.[-]	60S ribosomal protein L11 OS	Homo sapiens	RPL11	1xGG [K9]	3	1.89	0.557622	69.2	130.8	67498.5	42927.7	47450.7	89703.1	53681.4	278746
P67809	P67809 [78-93]	[R].NDTKEDVFVHQTAIKK.[N]	Y-box-binding protein 1 OS	Homo sapiens	YBX1	1xGG [K15]	3	1.873	0.587242	69.6	130.4	13242.9		19092.9	11546.9		76799.6
Q06418	Q06418 [523-533]	[R].MLGKGEFGSVR.[E]	Tyrosine-protein kinase receptor TYRO3 OS	Homo sapiens	TYRO3	1xGG [K4]	3	1.87	0.517554	69.7	130.3	33024.7	29179.5	29826.8	55765.4	29706.1	98582.6
P62979	P62979 [43-54]	[R].LIFAGKQLEDGR.[T]	Ubiquitin-40S ribosomal protein S27a OS	Homo sapiens	RPS27A	1xDeamidated [Q7]; 1xGG [K6]	4	1.854	0.507756	70.1	129.9	28073.3			52060	31874.1	125731
P62701	P62701 [69-77]	[R].FIKIDGKVR.[VT]	40S ribosomal protein S4, X isoform OS	Homo sapiens	RPS4X	1xGG [K7]	2	1.851	0.578857	70.2	129.8	38447.6	21589	27559.4	51002.2	29662.4	73397.5
P11142	P11142 [57-72]	[K].NQVAMNPTNTVFDAKR.[L]	Heat shock cognate 71 kDa protein OS	Homo sapiens	HSPA8	1xGG [K15]	6	1.848	0.468928	67.2	132.8	60357.7	53484.1	77997.5	101323		140553
P67809	P67809 [54-64]	[K].VIATKVLGTVK.[W]	Y-box-binding protein 1 OS	Homo sapiens	YBX1	1xGG [K5]	1	1.838	0.587242	70.5	129.5	15848.8					29127.6
Q14596	Q14596 [261-279]	[R].RPVVGSSEPFCHSKYSTPR.[L]	Next to BRCA1 gene 1 protein OS	Homo sapiens	NBR1	1xCarbamidomethyl [C11]; 1xGG [K14]	2	1.838	0.602887	70.5	129.5	28794.4	14826	17240.4			31692.1
P54578	P54578 [285-293]	[K].YLFTGLKLR.[L]	Ubiquitin carboxyl-terminal hydrolase 14 OS	Homo sapiens	USP14	1xGG [K7]	3	1.836	0.574206	70.5	129.5	34771.5	18455	19770.3	36295.5	24898.9	66519.8
Q99707	Q99707 [728-738]	[K].MFLPQVIKSAR.[V]	Methionine synthase OS	Homo sapiens	MTR	1xGG [K8]	3	1.835	0.632715	65.7	134.3	14575.4	9086.09	8764.92	19124.4	16086.7	18577.9
Q68D91	Q68D91 [251-263]	[K].AGICHKVSTFAMR.[S]	Metallo-beta-lactamase domain-containing protein 2 OS	Homo sapiens	MBLAC2	1xCarbamidomethyl [C4]; 1xGG [K6]	4	1.833	0.547619	70.6	129.4	46852.8	36540.2	36422.5	66962.1	54150.2	125745
P34932	P34932 [54-69]	[K].SQVISNAKNTVQGFKR.[F]	Heat shock 70 kDa protein 4 OS	Homo sapiens	HSPA4	1xGG [K8]	3	1.832	0.590557	70.6	129.4	16199.4	15014.9	21463.3	41248.4	27398.6	29670.2
Q9H0H5	Q9H0H5 [286-306]	[R].LHDFVSKTVIKPESCVPCGKR.[I]	Rac GTPase-activating protein 1 OS	Homo sapiens	RACGAP1	2xCarbamidomethyl [C15; C18]; 1xGG [K]	17	1.831	0.475134	70.6	129.4	438186	435408	523874	802323	544666	1.02655e+06
P08559	P08559 [312-323]	[R].SKSDPIMLLKDR.[M]	Pyruvate dehydrogenase E1 component subunit alpha, somatic form, mitochondrial OS	Homo sapiens	PDHA1	1xGG [K10]	1	1.826	0.639058	70.8	129.2	21487.4	10806.2	9255.93	19737.3	19013.4	26668
P42766	P42766 [57-71]	[R].VLTVINQTQKENLRK.[F]	60S ribosomal protein L35 OS	Homo sapiens	RPL35	1xGG [K10]	6	1.824	0.597476	70.8	129.2	20974.4	15655.3	20199.8			36847.7
Q14566	Q14566 [200-207]	[R].FVDFQKVR.[I]	DNA replication licensing factor MCM6 OS	Homo sapiens	MCM6	1xGG [K6]	3	1.824	0.498144	68.2	131.8	78757.7	68850.2	72387.6	140041	91029.7	143639
P46778	P46778 [21-32]	[R].KHGVVPLATYMR.[I]	60S ribosomal protein L21 OS	Homo sapiens	RPL21	1xGG [K1]	4	1.823	0.527842	78.7	121.3	71158.6	69875.3	56735.8	107808	103417	180579
P60866	P60866 [5-19]	[K].DTGKTPVEPEVAIHR.[I]	40S ribosomal protein S20 OS	Homo sapiens	RPS20	1xGG [K4]	1	1.82	0.643363	75.4	124.6	9951.98	7950.28	19131.2	14466.3	16454.6	56180.3
Q8IVM0	Q8IVM0 [129-138]	[K].KHFPEFPATR.[A]	Coiled-coil domain-containing protein 50 OS	Homo sapiens	CCDC50	1xGG [K1]	11	1.817	0.486172	71	129	299616	272026	298955	543250	347367	689501
P62424	P62424 [35-48]	[K].RPKNFGIGQDIQPK.[R]	60S ribosomal protein L7a OS	Homo sapiens	RPL7A	1xGG [K3]	2	1.815	0.58026	71	129	25502.8	20963.3	20865.1	38047.6	24590.9	114642
Q9UQ35	Q9UQ35 [44-62]	[R].RLEAALVKRPNPDILDHER.[K]	Serine/arginine repetitive matrix protein 2 OS	Homo sapiens	SRRM2	1xGG [K8]	3	1.814	0.544179	81.3	118.7	52102.5	25450.4	40324	58880.8	46178.4	160538
P50914	P50914 [80-90]	[K].ADINTKWAATR.[W]	60S ribosomal protein L14 OS	Homo sapiens	RPL14	1xGG [K6]	7	1.814	0.613718	71.1	128.9	55690.7	39084.1	45017.7	81676	36149.4	124318
P31943; P55795	P31943 [180-188]; P55795 [180-188]	[R].YIEIFKSSR.[A]	Heterogeneous nuclear ribonucleoprotein H OS	Homo sapiens	HNRNPH1	1xGG [K6]	8	1.812	0.462045	71.1	128.9	182507	142499	170041	344325	168362	308176
P12268	P12268 [481-493]	[R].AMMYSGELKFEKR.[T]	Inosine-5'-monophosphate dehydrogenase 2 OS	Homo sapiens	IMPDH2	1xGG [K12]	1	1.809	0.650745	71.2	128.8	10657.6	11269.6				19823.9
Q9Y2X3	Q9Y2X3 [311-327]	[K].HAASTVQILGAEKALFR.[A]	Nucleolar protein 58 OS	Homo sapiens	NOP58	1xGG [K13]	1	1.808	0.632715	71.2	128.8	15213.4					27511.5
P28066	P28066 [197-209]	[K].SSLIILKQVMEEK.[L]	Proteasome subunit alpha type-5 OS	Homo sapiens	PSMA5	1xGG [K7]	1	1.804	0.643363	71.3	128.7	11575.1					20883.7
P08708	P08708 [46-59]	[K].LRNKIAGYVTHLMK.[R]	40S ribosomal protein S17 OS	Homo sapiens	RPS17	1xGG [K4]	1	1.804	0.672332	64.9	135.1	34360.1	12728	11337.8	26510.2	20449.1	60413.4
P62829	P62829 [36-46]	[K].NLYIISVKGIK.[G]	60S ribosomal protein L23 OS	Homo sapiens	RPL23	1xGG [K]	9	1.802	0.606045	71.4	128.6	142377	97197.7	125052	225282	166677	360511
P46778	P46778 [121-130]	[K].EKGTWVQLKR.[Q]	60S ribosomal protein L21 OS	Homo sapiens	RPL21	1xGG [K9]	1	1.802	0.596915	71.4	128.6	76162	49395.6	57223.6	103089	72870.3	195701
P61254; Q9UNX3	P61254 [1-11]; Q9UNX3 [1-11]	[-].MKFNPFVTSDR.[S]	60S ribosomal protein L26 OS	Homo sapiens	RPL26	1xGG [K2]	2	1.798	0.58503	71.5	128.5	103937	69491	87556.5	157451	95848.8	229262
P26038	P26038 [72-81]	[R].KESPLLFKFR.[A]	Moesin OS	Homo sapiens	MSN	1xGG [K8]	9	1.788	0.577832	93.6	106.4	115687	72079.2	119318	128868	131460	341712
Q15365	Q15365 [307-325]	[R].QMSGAQIKIANPVEGSSGR.[Q]	Poly(rC)-binding protein 1 OS	Homo sapiens	PCBP1	1xGG [K8]	3	1.783	0.578958	71.9	128.1	50579.8	24625.7	30802	54923.4	42002.5	112208
P49207	P49207 [30-37]	[R].IVYLYTKK.[V]	60S ribosomal protein L34 OS	Homo sapiens	RPL34	1xGG [K]	11	1.781	0.516507	77.3	122.7	340736	248535	300972	442538	477605	762724
P10644	P10644 [358-368]	[R].VLGPCSDILKR.[N]	cAMP-dependent protein kinase type I-alpha regulatory subunit OS	Homo sapiens	PRKAR1A	1xCarbamidomethyl [C5]; 1xGG [K10]	2	1.773	0.55982	69.7	130.3	32823.5	34697.7	32137.7	61518	31690.1	61296.1
O00425	O00425 [453-469]	[R].MVIITGPPEAQFKAQGR.[I]	Insulin-like growth factor 2 mRNA-binding protein 3 OS	Homo sapiens	IGF2BP3	1xGG [K13]	5	1.772	0.614592	72.2	127.8	54607.3	51368.3	50038.5	91001.5	68884.6	125646
P55854	P55854 [42-49]	[K].LMKAYCER.[Q]	Small ubiquitin-related modifier 3 OS	Homo sapiens	SUMO3	1xCarbamidomethyl [C6]; 1xGG [K3]	15	1.772	0.522946	68.9	131.1	424992	488904	630316	929880	453071	1.11705e+06
Q68D91	Q68D91 [243-256]	[R].LASNYISKAGICHK.[V]	Metallo-beta-lactamase domain-containing protein 2 OS	Homo sapiens	MBLAC2	1xCarbamidomethyl [C12]; 1xGG [K8]	2	1.772	0.613718	70.3	129.7		22197.4	24438	43680.1	30247.1	42943.7
Q07352	Q07352 [131-145]	[K].YGDKCQFAHGIHELR.[S]	mRNA decay activator protein ZFP36L1 OS	Homo sapiens	ZFP36L1	1xCarbamidomethyl [C5]; 1xGG [K4]	2	1.769	0.666156	74	126	12295.5		7394.73	16227.3	10549.7	50727.6
Q9H000	Q9H000 [39-50]	[K].YYQKGYCAYGTR.[C]	Probable E3 ubiquitin-protein ligase makorin-2 OS	Homo sapiens	MKRN2	1xCarbamidomethyl [C7]; 1xGG [K4]	4	1.759	0.5753	72.5	127.5	32464.6	31833.5	47204.4	57092.3	50167.3	118089
P16615	P16615 [493-505]	[K].SMSVYCTPNKPSR.[T]	Sarcoplasmic/endoplasmic reticulum calcium ATPase 2 OS	Homo sapiens	ATP2A2	1xCarbamidomethyl [C6]; 1xOxidation [M2]; 1xGG [K10]	1	1.752	0.724435	72.7	127.3	6266.07					10979.8
P42166	P42166 [512-525]	[R].QLPSLACKYPVSSR.[E]	Lamina-associated polypeptide 2, isoform alpha OS	Homo sapiens	TMPO	1xCarbamidomethyl [C7]; 1xGG [K8]	2	1.748	0.598824	72.8	127.2	31490.8	20964.3	31644.1	55043.3	31288.3	73514.6
Q8TB72	Q8TB72 [662-674]	[R].YISAAPGAEAKYR.[S]	Pumilio homolog 2 OS	Homo sapiens	PUM2	1xGG [K11]	16	1.742	0.566765	72	128	159129	139963	165615	282745	207150	288472
Q08J23	Q08J23 [580-590]	[K].VINTGIKVWCR.[N]	RNA cytosine C(5)-methyltransferase NSUN2 OS	Homo sapiens	NSUN2	1xCarbamidomethyl [C10]; 1xGG [K7]	2	1.741	0.624651	81.7	118.3	105206	5904.88	123507	152387	98174	215050
P49327	P49327 [1908-1917]	[R].GVQKLVLTSR.[S]	Fatty acid synthase OS	Homo sapiens	FASN	1xGG [K4]	3	1.739	0.652939	73	127	23406.4					40713.6
P18077	P18077 [69-76]	[R].VIWGKVTR.[A]	60S ribosomal protein L35a OS	Homo sapiens	RPL35A	1xGG [K5]	2	1.739	0.637413	68.3	131.7	126024	120412	139855	243129	145876	243266
P62913	P62913 [39-54]	[K].VLEQLTGQTPVFSKAR.[Y]	60S ribosomal protein L11 OS	Homo sapiens	RPL11	1xGG [K14]	11	1.735	0.55735	69.7	130.3	478336	334757	409296	765080	487190	829683
A6QL64	A6QL64 [1196-1205]	[K].QPAWKATSVK.[K]	Ankyrin repeat domain-containing protein 36A OS	Homo sapiens	ANKRD36	2xGG [K5; K10]	1	1.735	0.558276	73.1	126.9	87873.1	98260.3	90305.2	216066	156721	134400
P62424	P62424 [27-37]	[K].VVNPLFEKRPK.[N]	60S ribosomal protein L7a OS	Homo sapiens	RPL7A	1xGG [K8]	4	1.731	0.583774	82.1	117.9	42429.4	23086.3	39568	56516	56820.5	73456.9
P08670	P08670 [283-294]	[K].NLQEAEEWYKSK.[FY]	Vimentin OS	Homo sapiens	VIM	1xGG [K12]	1	1.731	0.63138	73.2	126.8	65212		120559			153475
Q9Y4B4	Q9Y4B4 [853-863]	[R].YGQKKPCYIYR.[L]	Helicase ARIP4 OS	Homo sapiens	RAD54L2	1xCarbamidomethyl [C7]; 1xGG [K4]	2	1.724	0.662526	73.4	126.6	44384.7					76527.8
P48643	P48643 [514-525]	[K].KQQISLATQMVR.[M]	T-complex protein 1 subunit epsilon OS	Homo sapiens	CCT5	1xOxidation [M10]; 1xGG [K1]	1	1.723	0.64079	73.4	126.6	57430.8	32534.3	67330.6	64530.7	109323	98969.9
O15347	O15347 [30-44]	[K].KNPEVPVNFAEFSKK.[C]	High mobility group protein B3 OS	Homo sapiens	HMGB3	1xDeamidated [N]; 1xGG [K1]	3	1.722	0.568174	83.9	116.1	349038	266123	360204	458151	482518	693932
Q15366	Q15366 [102-119]	[R].LVVPASQCGSLIGKGGCK.[I]	Poly(rC)-binding protein 2 OS	Homo sapiens	PCBP2	2xCarbamidomethyl [C8; C17]; 1xGG [K]	13	1.721	0.568431	73.5	126.5	894446	817786	930828	1.20951e+06	1.53929e+06	2.23879e+06
P52597	P52597 [219-230]	[R].YIGIVKQAGLER.[M]	Heterogeneous nuclear ribonucleoprotein F OS	Homo sapiens	HNRNPF	1xGG [K6]	13	1.72	0.571975	73.5	126.5	275018	227287	262327	493218	331075	451265
P61513	P61513 [7-17]	[K].KVGIVGKYGTR.[Y]	60S ribosomal protein L37a OS	Homo sapiens	RPL37A	1xGG [K]	7	1.714	0.578857	73.7	126.3	85110.2	76745	98656.9	118123	145848	269606
Q14627	Q14627 [88-99]	[K].NLHYKDGFDLNK.[G]	Interleukin-13 receptor subunit alpha-2 OS	Homo sapiens	IL13RA2	1xDeamidated [N11]; 1xGG [K12]	1	1.709	0.64907	73.8	126.2	29879.4	15385	23064.4	23314.3	39425.7	78424.9
P49720	P49720 [71-80]	[R].LNLYELKEGR.[Q]	Proteasome subunit beta type-3 OS	Homo sapiens	PSMB3	1xGG [K7]	1	1.707	0.70024	73.9	126.1			14772.1			25218.7
P62906	P62906 [106-118]	[K].KYDAFLASESLIK.[Q]	60S ribosomal protein L10a OS	Homo sapiens	RPL10A	1xGG [K1]	3	1.705	0.658734	73.9	126.1	37745.6	20638	29331.6	50020	37848	57002.6
Q15843	Q15843 [43-60]	[R].LIYSGKQMNDEKTAADYK.[I]	NEDD8 OS	Homo sapiens	NEDD8	1xOxidation [M8]; 1xGG [K6]	11	1.703	0.575155	75.6	124.4	243356	120120	197169	241856	414505	324401
P08670	P08670 [114-122]	[R].FANYIDKVR.[F]	Vimentin OS	Homo sapiens	VIM	1xGG [K7]	1	1.703	0.703109	94.4	105.6	19499.9	7309.39	12914.6	14448.8	12449.1	107892
P13639	P13639 [151-162]	[R].IKPVLMMNKMDR.[A]	Elongation factor 2 OS	Homo sapiens	EEF2	1xGG [K]	5	1.7	0.568872	74.1	125.9	85363.4	71674.4	78288.4	177058	54109.4	133102
P55795	P55795 [30-44]	[R].FFSDCKIQNGTSGIR.[F]	Heterogeneous nuclear ribonucleoprotein H2 OS	Homo sapiens	HNRNPH2	1xCarbamidomethyl [C5]; 1xDeamidated [N/Q]; 1xGG [K6]	10	1.696	0.638746	74.2	125.8	185715	152983	114416	325671	179150	259528
P29401	P29401 [233-246]	[K].HQPTAIIAKTFKGR.[G]	Transketolase OS	Homo sapiens	TKT	1xGG [K9]	6	1.696	0.691899	73.8	126.2	75384.7	59698.8	61566.2	127830	105294	49950.6
Q9NSU2-1	Q9NSU2-1 [296-313]	[R].TKPRPSAVTTTAHLATTR.[N]	Isoform 1 of Three-prime repair exonuclease 1 OS	Homo sapiens	TREX1	1xGG [K2]	1	1.695	0.676511	74.2	125.8	44369.6	24594.4	25162.7	41730.1	46976.2	42648.2
P62701	P62701 [128-145]	[R].KIFVGTKGIPHLVTHDAR.[T]	40S ribosomal protein S4, X isoform OS	Homo sapiens	RPS4X	1xGG [K]	6	1.693	0.627007	66.8	133.2	130744	109772	173562	260958	175584	293844
P40429	P40429 [118-128]	[R].MVVPAALKVVR.[L]	60S ribosomal protein L13a OS	Homo sapiens	RPL13A	1xOxidation [M1]; 1xGG [K8]	11	1.692	0.613718	77	123	152564	65180.7	116664	186440	180323	258092
P23921	P23921 [730-740]	[K].QGLKTGMYYLR.[T]	Ribonucleoside-diphosphate reductase large subunit OS	Homo sapiens	RRM1	1xGG [K4]	1	1.69	0.660998	74.3	125.7	26286.1	18819.7	24523.9			41449.2
P84098	P84098 [44-52]	[K].LIKDGLIIR.[K]	60S ribosomal protein L19 OS	Homo sapiens	RPL19	1xGG [K3]	1	1.689	0.633763	74.4	125.6	78679.8		61585.7		47385.1	291811
P62424	P62424 [38-53]	[K].NFGIGQDIQPKRDLTR.[F]	60S ribosomal protein L7a OS	Homo sapiens	RPL7A	1xGG [K11]	8	1.688	0.590557	74.4	125.6	259615	244555	299648	568908	368740	438161
Q14498	Q14498 [218-234]	[R].VLGVPIIVQASQAEKNR.[A]	RNA-binding protein 39 OS	Homo sapiens	RBM39	1xGG [K15]	1	1.684	0.675835	74.5	125.5	19825.5		15575.2	21146.1		41430.6
Q15004	Q15004 [24-41]	[R].KVLGSSTSATNSTSVSSR.[K]	PCNA-associated factor OS	Homo sapiens	PCLAF	1xGG [K1]	11	1.682	0.61103	67.9	132.1	127207	142984	174908	278414	197695	294144
Q9NYL9	Q9NYL9 [222-238]	[K].ALETNTHVKCFSLAATR.[S]	Tropomodulin-3 OS	Homo sapiens	TMOD3	1xCarbamidomethyl [C10]; 1xGG [K9]	1	1.679	0.676999	74.6	125.4	16819.5			28602.7		27890.8
Q70SY1	Q70SY1 [357-367]	[K].LQTLVMGKVSR.[T]	Cyclic AMP-responsive element-binding protein 3-like protein 2 OS	Homo sapiens	CREB3L2	1xGG [K8]	3	1.678	0.661441	79.1	120.9	34839.5	19261	23303.1	35653	32326.1	79491.8
P08708	P08708 [15-23]	[R].VIIEKYYTR.[L]	40S ribosomal protein S17 OS	Homo sapiens	RPS17	1xGG [K5]	20	1.677	0.6015	71.8	128.2	803813	665287	985053	1.49451e+06	1.1159e+06	1.435e+06
P48643	P48643 [248-263]	[K].IAILTCPFEPPKPKTK.[H]	T-complex protein 1 subunit epsilon OS	Homo sapiens	CCT5	1xCarbamidomethyl [C6]; 1xGG [K]	4	1.676	0.625226	68.4	131.6	54810.2	61293.7	83196.4	117847	71400.3	139456
P17844	P17844 [435-451]	[R].STKTGTAYTFFTPNNIK.[Q]	Probable ATP-dependent RNA helicase DDX5 OS	Homo sapiens	DDX5	1xGG [K3]	1	1.671	0.731481	74.9	125.1	12692.2		6558.96	14284.5		16266.1
P50991	P50991 [35-49]	[R].FSNISAAKAVADAIR.[T]	T-complex protein 1 subunit delta OS	Homo sapiens	CCT4	1xGG [K8]	1	1.663	0.731481	66.7	133.3	8018.87	6982.1	10224.1	17006.3	5919.17	16031.2
P08708	P08708 [48-60]	[R].NKIAGYVTHLMKR.[I]	40S ribosomal protein S17 OS	Homo sapiens	RPS17	1xGG [K]	18	1.661	0.633248	75.2	124.8	121956	166175	97932.1	425126	202551	135382
Q9UQ88	Q9UQ88 [661-673]	[K].KMTFSEHPYNNLR.[K]	Cyclin-dependent kinase 11A OS	Homo sapiens	CDK11A	1xGG [K1]	5	1.66	0.660237	60.1	139.9	42283.3	53597.1	4.17693e+07	70210.3	3.90705e+07	124820
P42773	P42773 [40-54]	[R].TALQVMKLGNPEIAR.[R]	Cyclin-dependent kinase 4 inhibitor C OS	Homo sapiens	CDKN2C	1xGG [K7]	2	1.659	0.726688	75.2	124.8	26069.7	13353.9	16751.8	27798.5	17645.8	45525.9
Q9H0F6	Q9H0F6 [182-202]	[R].AIAGGDEKGAAQVAAVLAQHR.[V]	Sharpin OS	Homo sapiens	SHARPIN	1xGG [K8]	10	1.653	0.693405	75.4	124.6	37989.6	43041.8	62737.2	71137.9	14812.8	162982
P61313	P61313 [78-96]	[K].GATYGKPVHHGVNQLKFAR.[S]	60S ribosomal protein L15 OS	Homo sapiens	RPL15	1xGG [K]	29	1.651	0.62196	72.9	127.1	654357	595048	769986	948432	1.27154e+06	1.14001e+06
O15061	O15061 [339-351]	[R].NKSYHYTDSLLQR.[E]	Synemin OS	Homo sapiens	SYNM	1xGG [K2]	1	1.649	0.710043	75.5	124.5	24050					39654.8
Q13200	Q13200 [846-860]	[R].VGQAVDVVGQAGKPK.[T]	26S proteasome non-ATPase regulatory subunit 2 OS	Homo sapiens	PSMD2	1xGG [K]	2	1.645	0.704446	73.8	126.2	17395.9		21484.4	33046.1	25281.5	37799.1
P24928	P24928 [806-820]	[R].TLPHFIKDDYGPESR.[G]	DNA-directed RNA polymerase II subunit RPB1 OS	Homo sapiens	POLR2A	1xGG [K7]	5	1.644	0.671807	79	121	38719.4	32066.6	46382.3	59348.1	54401.6	76233.2
P61247	P61247 [43-51]	[R].NIGKTLVTR.[T]	40S ribosomal protein S3a OS	Homo sapiens	RPS3A	1xGG [K4]	6	1.642	0.672332	75.7	124.3	131683	84845.6	101068	163293	165955	191666
P83731	P83731 [24-35]	[R].TDGKVFQFLNAK.[C]	60S ribosomal protein L24 OS	Homo sapiens	RPL24	1xGG [K4]	1	1.641	0.699059	75.7	124.3	38022.5	25749.4	31142.1	67888.4	37356.1	51104.3
P25398	P25398 [102-116]	[R].KVVGCSCVVVKDYGK.[E]	40S ribosomal protein S12 OS	Homo sapiens	RPS12	2xCarbamidomethyl [C5; C7]; 1xGG [K1]	1	1.64	0.77048	78.3	121.7	6034.61		7201.11	9551.34	10251.7	23018.7
P31939	P31939 [65-79]	[R].VKTLHPAVHAGILAR.[N]	Bifunctional purine biosynthesis protein PURH OS	Homo sapiens	ATIC	1xGG [K2]	4	1.638	0.723429	75.8	124.2	63612.7	51259.1	51635.3	84597.8	62390.2	107933
Q6P2Q9	Q6P2Q9 [420-432]	[R].RALDIPLVKNWYR.[E]	Pre-mRNA-processing-splicing factor 8 OS	Homo sapiens	PRPF8	1xGG [K9]	2	1.637	0.772237	75.8	124.2	7913.72		6315.88			11572.6
P29401	P29401 [319-327]	[R].KAYGQALAK.[L]	Transketolase OS	Homo sapiens	TKT	1xGG [K1]	4	1.635	0.722417	75.9	124.1	50200.7	44875.1	79877.7	81061.2	82098.1	120520
Q96S65	Q96S65 [66-75]	[R].SFTPLSILKR.[A]	Cysteine/serine-rich nuclear protein 1 OS	Homo sapiens	CSRNP1	1xGG [K9]	1	1.632	0.765619	76	124		4547.1	7104.96	9274.54
P25786	P25786 [42-51]	[K].THAVLVALKR.[A]	Proteasome subunit alpha type-1 OS	Homo sapiens	PSMA1	1xGG [K9]	14	1.629	0.68218	76.1	123.9	77380.4	45844.4	66781	108818	70190.7	128991
P62280	P62280 [23-35]	[R].VLLGETGKEKLPR.[Y]	40S ribosomal protein S11 OS	Homo sapiens	RPS11	1xGG [K]	3	1.622	0.693405	76.3	123.7	102183	100448	131318	162735	165759	251299
P29401	P29401 [531-543]	[R].VLDPFTIKPLDRK.[L]	Transketolase OS	Homo sapiens	TKT	1xGG [K]	7	1.621	0.688654	76.3	123.7	68525	55496.7	64938.9	105249	68331.4	138084
P54727	P54727 [68-78]	[K].NFVVVMVTKPK.[A]	UV excision repair protein RAD23 homolog B OS	Homo sapiens	RAD23B	1xGG [K9]	2	1.616	0.753182	76.4	123.6	11719.8		8352.1	7571.88	15989.2	53832.5
P62937	P62937 [45-55]	[K].GFGYKGSCFHR.[I]	Peptidyl-prolyl cis-trans isomerase A OS	Homo sapiens	PPIA	1xCarbamidomethyl [C8]; 1xGG [K5]	5	1.615	0.652078	76.5	123.5	95882.5	65249.3	88817.3	143405	69144.4	159372
P11940	P11940 [68-83]	[R].ALDTMNFDVIKGKPVR.[I]	Polyadenylate-binding protein 1 OS	Homo sapiens	PABPC1	1xGG [K]	2	1.608	0.73293	76.7	123.3	33925.5	18936		27286.7		60879.6
Q969M7	Q969M7 [1-10]	[-].MLTLASKLKR.[D]	NEDD8-conjugating enzyme UBE2F OS	Homo sapiens	UBE2F	1xAcetyl [N-Term]; 1xGG [K7]	7	1.606	0.686859	76.7	123.3	38024.2	30908.5	36718.3	122202	48860.5	58968.7
P62266	P62266 [38-54]	[K].ANPFGGASHAKGIVLEK.[V]	40S ribosomal protein S23 OS	Homo sapiens	RPS23	1xGG [K11]	9	1.606	0.740038	94.8	105.2	194203	112675	170766	189365	180982	653384
Q9H0H5	Q9H0H5 [286-305]	[R].LHDFVSKTVIKPESCVPCGK.[R]	Rac GTPase-activating protein 1 OS	Homo sapiens	RACGAP1	2xCarbamidomethyl [C15; C18]; 1xGG [K7]	9	1.604	0.660692	76.8	123.2	247327	169533	202772	325311	188556	419614
Q15843	Q15843 [43-54]	[R].LIYSGKQMNDEK.[T]	NEDD8 OS	Homo sapiens	NEDD8	1xGG [K6]	17	1.604	0.656785	76.8	123.2	413453	355109	369630	592718	359886	1.89328e+06
Q9H019	Q9H019 [114-127]	[R].LLALKKPALPALSR.[T]	Mitochondrial fission regulator 1-like OS	Homo sapiens	MTFR1L	1xGG [K5]	3	1.602	0.692962	76.9	123.1	40895	32638.6	28368.9	86903.7	34930.1	52293.3
P61353	P61353 [127-135]	[K].NKWFFQKLR.[F]	60S ribosomal protein L27 OS	Homo sapiens	RPL27	1xGG [K7]	1	1.595	0.763546	89.6	110.4	22714.4	12263.7	18779.9	23138.7	19563.8	75303.4
Q8IWA4	Q8IWA4 [75-83]	[R].HMKVAFFGR.[T]	Mitofusin-1 OS	Homo sapiens	MFN1	1xGG [K3]	1	1.593	0.731465	77.1	122.9	19932.5	17278.1	19880.1	31678.9	14015.6	37687.2
O43447	O43447 [54-67]	[K].DGVPIGYKGSTFHR.[V]	Peptidyl-prolyl cis-trans isomerase H OS	Homo sapiens	PPIH	1xGG [K8]	1	1.592	0.679017	72.6	127.4	43007	32320.3	33870.2	59440	28942.3	68450.6
P60981	P60981 [14-22]	[R].IFYDMKVRK.[C]	Destrin OS	Homo sapiens	DSTN	1xGG [K6]	2	1.591	0.763546	77.2	122.8	177292	153405	146333	335095	244043	199701
Q969P5	Q969P5 [10-24]	[R].SPGQNWVKTADGWKR.[F]	F-box only protein 32 OS	Homo sapiens	FBXO32	1xGG [K8]	6	1.59	0.679235	74.8	125.2	314235	225816	214931	499676	203385	378155
B5ME19	B5ME19 [709-720]	[R].RMISKQFHHQLR.[V]	Eukaryotic translation initiation factor 3 subunit C-like protein OS	Homo sapiens	EIF3CL	1xGG [K5]	2	1.589	0.701214	77.2	122.8	36252.8	46378.3	39804.4	29029.9	154527	63265.9
Q14126	Q14126 [729-749]	[R].ATQFTGATGAIMTTETTKTAR.[A]	Desmoglein-2 OS	Homo sapiens	DSG2	1xGG [K18]	1	1.588	0.731481	77.3	122.7		22804.5	17232.4	24043.7		41194.3
Q13630	Q13630 [10-25]	[R].ILVTGGSGLVGKAIQK.[V]	GDP-L-fucose synthase OS	Homo sapiens	TSTA3	1xGG [K]	4	1.587	0.70619	79.9	120.1	45940.7	37855.1	44038.9	50257		87180.4
P17844	P17844 [344-352]	[K].TIVFVETKR.[R]	Probable ATP-dependent RNA helicase DDX5 OS	Homo sapiens	DDX5	1xGG [K8]	2	1.583	0.752862	77.4	122.6	39970.6	25735.9	21549	40747	18124.2	101155
Q99460	Q99460 [884-899]	[R].VMPAQLKVLTMPETCR.[Y]	26S proteasome non-ATPase regulatory subunit 1 OS	Homo sapiens	PSMD1	1xCarbamidomethyl [C15]; 1xOxidation [M2]; 1xGG [K7]	1	1.581	0.737004	77.5	122.5	19806.6	16005.6	24350.7	27096.7	31309.9	37487.4
P60660	P60660 [22-37]	[R].TGDGKILYSQCGDVMR.[A]	Myosin light polypeptide 6 OS	Homo sapiens	MYL6	1xCarbamidomethyl [C11]; 1xGG [K5]	8	1.578	0.73293	77.6	122.4	68618.9	64114.1	60966.7	101188	58982.4	268594
P78347	P78347 [348-357]	[R].EFNFEKWNAR.[I]	General transcription factor II-I OS	Homo sapiens	GTF2I	1xGG [K6]	4	1.578	0.681356	69.3	130.7	42373.6	22679.2	30181.5	56944.2	12516	66849.5
Q9NUP9	Q9NUP9 [71-92]	[R].ANATAKATVAAFAASEGHSHPR.[V]	Protein lin-7 homolog C OS	Homo sapiens	LIN7C	1xGG [K6]	3	1.576	0.741899	77.6	122.4	24870.9	14370.7	18543.2	29223.6	17098.2	98563.8
P31946-2	P31946-2 [1-11]	[-].MDKSELVQKAK.[L]	Isoform Short of 14-3-3 protein beta/alpha OS	Homo sapiens	YWHAB	1xAcetyl [N-Term]; 1xGG [K9]	5	1.574	0.686385	77.7	122.3	75923.8	69458.1	84081.8	119534	88885	164805
Q10713	Q10713 [289-302]	[R].SVAQYTGGIAKLER.[D]	Mitochondrial-processing peptidase subunit alpha OS	Homo sapiens	PMPCA	1xGG [K11]	1	1.574	0.765619	77.7	122.3	8730.7					13737.8
Q08211	Q08211 [854-863]	[R].ILAKLPIEPR.[F]	ATP-dependent RNA helicase A OS	Homo sapiens	DHX9	1xGG [K4]	3	1.572	0.828128	72	128	32829.8	12459.1	13464.6	23921.9	14312.7	51606.6
Q00587	Q00587 [18-31]	[K].LSPVGWVSSSQGKR.[R]	Cdc42 effector protein 1 OS	Homo sapiens	CDC42EP1	1xGG [K13]	4	1.571	0.720997	75.2	124.8	47027	37845	40910.4	67824.5	29356	73899.4
P46776	P46776 [93-105]	[K].NKTGAAPIIDVVR.[S]	60S ribosomal protein L27a OS	Homo sapiens	RPL27A	1xGG [K2]	9	1.569	0.734382	77.8	122.2	105366	92578.6	99629.9	156355	119422	271507
Q9Y597	Q9Y597 [504-514]	[K].VVPITNKLFVR.[L]	BTB/POZ domain-containing protein KCTD3 OS	Homo sapiens	KCTD3	1xGG [K7]	2	1.568	0.739748	77.9	122.1	25502.6			26089.7		61297.4
Q15012	Q15012 [1-8]	[-].MVSMSFKR.[N]	Lysosomal-associated transmembrane protein 4A OS	Homo sapiens	LAPTM4A	1xAcetyl [N-Term]; 1xGG [K7]	9	1.567	0.688716	77.9	122.1		356703	343047	548006	312984	866902
O60493	O60493 [87-99]	[K].VVVPPLPGKAFLR.[Q]	Sorting nexin-3 OS	Homo sapiens	SNX3	1xGG [K9]	9	1.565	0.741232	65.9	134.1	145921	59095	82363.7	167416	92475.6	197373
P08729	P08729 [188-199]	[R].TAAENEFVVLKK.[D]	Keratin, type II cytoskeletal 7 OS	Homo sapiens	KRT7	1xGG [K12]	1	1.563	0.727558	89.7	110.3	33524.9	24025.8	41496	41220.9	37548.1	109253
P52747	P52747 [367-379]	[R].AFASATNYKNHVR.[I]	Zinc finger protein 143 OS	Homo sapiens	ZNF143	1xGG [K9]	7	1.563	0.717395	77.8	122.2	70608.9	62935.7	83805.8	110845	75949.6	131013
P78386	P78386 [219-230]	[R].ATAENEFVVLKK.[D]	Keratin, type II cuticular Hb5 OS	Homo sapiens	KRT85	1xGG [K]	2	1.563	0.727558	89.7	110.3	33524.9	24025.8	41496	41220.9	37548.1	109253
P55884	P55884 [356-366]	[R].GIALWGGEKFK.[Q]	Eukaryotic translation initiation factor 3 subunit B OS	Homo sapiens	EIF3B	1xGG [K9]	1	1.562	0.782522	78.1	121.9	16814.8	8810.8	11918.2	18612	12415.5	45178.7
P27708	P27708 [1405-1414]	[R].LSSFVTKGYR.[T]	CAD protein OS	Homo sapiens	CAD	1xGG [K7]	4	1.56	0.778785	75.1	124.9	11741.1		8232.91	16340.4	10785	20536
O95758-1	O95758-1 [396-408]	[R].ATLSKHQAVQLPR.[E]	Isoform 1 of Polypyrimidine tract-binding protein 3 OS	Homo sapiens	PTBP3	1xGG [K5]	2	1.559	0.779891	78.2	121.8			16242.1	25323.1	22860.6	69233.8
P13995	P13995 [187-201]	[R].TGIPTLGKNVVVAGR.[S]	Bifunctional methylenetetrahydrofolate dehydrogenase/cyclohydrolase, mitochondrial OS	Homo sapiens	MTHFD2	1xGG [K8]	4	1.558	0.693405	78.2	121.8	38780.9	36628.5	31243	57079.6	35661.3	74432.7
Q9NXE4	Q9NXE4 [260-278]	[R].TPAIPFASYGLHHTSLLKR.[H]	Sphingomyelin phosphodiesterase 4 OS	Homo sapiens	SMPD4	1xGG [K18]	1	1.555	0.73293	78.3	121.7	38724.5	15626.7	55727.7			60203.6
P50750	P50750 [25-37]	[K].IGQGTFGEVFKAR.[H]	Cyclin-dependent kinase 9 OS	Homo sapiens	CDK9	1xGG [K11]	8	1.551	0.70552	77.5	122.5	263145	214503	280127	434398	255335	416218
P24928	P24928 [797-805]	[K].RIPFGFKHR.[T]	DNA-directed RNA polymerase II subunit RPB1 OS	Homo sapiens	POLR2A	1xGG [K7]	6	1.547	0.752151	82	118	155088	114895	183913	223264	214552	284511
Q13547; Q92769	Q13547 [78-93]; Q92769 [79-94]	[R].SIRPDNMSEYSKQMQR.[F]	Histone deacetylase 1 OS	Homo sapiens	HDAC1	1xGG [K12]	3	1.543	0.768056	78.6	121.4	148009	147620	137741	227802	109852	283995
Q86Y56	Q86Y56 [34-46]	[R].LLPGLEADSKPGR.[R]	Dynein assembly factor 5, axonemal OS	Homo sapiens	DNAAF5	1xGG [K10]	7	1.54	0.773954	75.5	124.5	76580.6	57043	66496.3	80065.4	109698	117913
Q8NCN4	Q8NCN4 [690-700]	[R].RKGSVDQYLLR.[S]	E3 ubiquitin-protein ligase RNF169 OS	Homo sapiens	RNF169	1xGG [K2]	4	1.54	0.703588	80.8	119.2	38615	32943.5	37197.7	67919		44410.6
P49321	P49321 [698-717]	[R].KPTDGASSSNCVTDISHLVR.[K]	Nuclear autoantigenic sperm protein OS	Homo sapiens	NASP	1xCarbamidomethyl [C11]; 1xGG [K1]	7	1.539	0.743546	78.8	121.2	41680.1	40738.9	45355.4			64156.1
P62249	P62249 [51-62]	[K].LLEPVLLLGKER.[F]	40S ribosomal protein S16 OS	Homo sapiens	RPS16	1xGG [K10]	13	1.536	0.763546	96.2	103.8	141100	57231.3	128391	138477	90629.4	216687
Q7L576	Q7L576 [564-578]	[R].TMLESLIADKSGSKK.[T]	Cytoplasmic FMR1-interacting protein 1 OS	Homo sapiens	CYFIP1	1xGG [K10]	1	1.533	0.76575	79	121	20911		16471.1			28447.1
P13639	P13639 [416-428]	[R].VFSGLVSTGLKVR.[I]	Elongation factor 2 OS	Homo sapiens	EEF2	1xGG [K11]	9	1.532	0.773462	79.7	120.3	81968.4	62657.4	65664.6	99133.4	96009.1	172797
P35080-2	P35080-2 [55-70]	[K].DREGFFTNGLTLGAKK.[C]	Isoform IIb of Profilin-2 OS	Homo sapiens	PFN2	1xDeamidated [N8]; 1xGG [K]	5	1.524	0.751738	79.2	120.8	46042	31659.7	40997.2	62491.5	44677.7	79437.8
P36578	P36578 [324-333]	[R].IMLKLNPYAK.[T]	60S ribosomal protein L4 OS	Homo sapiens	RPL4	1xOxidation [M2]; 1xGG [K4]	2	1.522	0.7166	81.3	118.7	107651	57858	96607.3	124900	163856	141186
P11172	P11172 [236-245]	[R].IHPVASKLLR.[L]	Uridine 5'-monophosphate synthase OS	Homo sapiens	UMPS	1xGG [K7]	1	1.522	0.791342	79.3	120.7	27682.2	12495	18883.1	25823.5		31987
P06733	P06733 [72-81]	[K].TIAPALVSKK.[L]	Alpha-enolase OS	Homo sapiens	ENO1	1xGG [K]	2	1.516	0.760514	79.5	120.5	43164.2	25901.9	43034.9			65235.8
Q15233	Q15233 [191-203]	[K].GIVEFSGKPAARK.[A]	Non-POU domain-containing octamer-binding protein OS	Homo sapiens	NONO	1xGG [K]	3	1.516	0.789866	82.3	117.7	82895.3	57056	70557	125639	100936	100429
Q01813	Q01813 [386-396]	[R].SFAGNLNTYKR.[L]	ATP-dependent 6-phosphofructokinase, platelet type OS	Homo sapiens	PFKP	1xGG [K10]	8	1.511	0.779891	79.7	120.3	132084	35273.6	104844	158399	76755.1	181405
P33993	P33993 [636-653]	[R].LMEMSKDSLLGDKGQTAR.[T]	DNA replication licensing factor MCM7 OS	Homo sapiens	MCM7	1xGG [K]	11	1.505	0.811168	79.2	120.8	114987	54648	49737.6	88577.6		78473.8
Q15366; Q15365	Q15366 [18-31]; Q15365 [18-31]	[R].LLMHGKEVGSIIGK.[K]	Poly(rC)-binding protein 2 OS	Homo sapiens	PCBP2	1xGG [K6]	5	1.504	0.73293	79.9	120.1	98656.2	61029.2	87292.1	131230	95128.1	148423
Q96FW1	Q96FW1 [84-94]	[R].KTRPDGNCFYR.[A]	Ubiquitin thioesterase OTUB1 OS	Homo sapiens	OTUB1	1xCarbamidomethyl [C8]; 1xGG [K1]	1	1.503	0.790799	78.4	121.6	148920	114057	124078	83112.2	192424	223832
P31946	P31946 [1-13]	[-].MTMDKSELVQKAK.[L]	14-3-3 protein beta/alpha OS	Homo sapiens	YWHAB	1xAcetyl [N-Term]; 1xGG [K]	5	1.502	0.785308	79.9	120.1			113497	170475	63267.6	183210
P24928	P24928 [986-999]	[R].MIWNAQKIFHINPR.[L]	DNA-directed RNA polymerase II subunit RPB1 OS	Homo sapiens	POLR2A	1xGG [K7]	1	1.499	0.77782	84.9	115.1	28137.3	23005.1	28194.5		20238.8	72021.5
P55036	P55036 [71-81]	[R].ILSKLHTVQPK.[G]	26S proteasome non-ATPase regulatory subunit 4 OS	Homo sapiens	PSMD4	1xGG [K4]	15	1.497	0.746485	72.2	127.8	796300	552711	632590	1.19194e+06	589881	1.11982e+06
P61313	P61313 [55-63]	[K].AKQGYVIYR.[I]	60S ribosomal protein L15 OS	Homo sapiens	RPL15	1xGG [K2]	3	1.491	0.81788	80.3	119.7	182310	103695	148421	221336	130119	313726
P55036	P55036 [26-42]	[R].LQAQQDAVNIVCHSKTR.[S]	26S proteasome non-ATPase regulatory subunit 4 OS	Homo sapiens	PSMD4	1xCarbamidomethyl [C12]; 1xGG [K15]	24	1.489	0.752862	80.4	119.6	1.10987e+06	874198	1.10973e+06	1.65201e+06	1.14314e+06	2.61341e+06
Q71U36; Q9BQE3; P68366	Q71U36 [391-402]; Q9BQE3 [391-402]; P68366 [391-402]	[R].LDHKFDLMYAKR.[A]	Tubulin alpha-1A chain OS	Homo sapiens	TUBA1A	1xGG [K]	46	1.486	0.754684	78.3	121.7	3.76953e+06	3.39999e+06	2.59691e+06	5.28198e+06	2.93376e+06	5.60127e+06
P15311	P15311 [73-81]	[K].ENPLQFKFR.[A]	Ezrin OS	Homo sapiens	EZR	1xGG [K7]	2	1.484	0.808104	80.5	119.5	79482.1	44777.8	63670.3	94508.2	37636.8	209402
P31930	P31930 [214-228]	[R].ADLTEYLSTHYKAPR.[M]	Cytochrome b-c1 complex subunit 1, mitochondrial OS	Homo sapiens	UQCRC1	1xGG [K12]	9	1.483	0.796554	81.8	118.2	83254.5	62858.1	72987.1	105541	93219.4	157637
P35080-2	P35080-2 [90-105]	[R].TKSQGGEPTYNVAVGR.[A]	Isoform IIb of Profilin-2 OS	Homo sapiens	PFN2	1xGG [K2]	3	1.482	0.802993	80.6	119.4	39125.1	28234	19462.2	36671.3		47755.7
Q71U36; Q9BQE3	Q71U36 [327-338]; Q9BQE3 [327-338]	[K].DVNAAIATIKTK.[R]	Tubulin alpha-1A chain OS	Homo sapiens	TUBA1A	1xGG [K]	12	1.48	0.78834	86.9	113.1	150952	104840	136321	155121	177251	604037
P13010	P13010 [533-543]	[K].IKTLFPLIEAK.[K]	X-ray repair cross-complementing protein 5 OS	Homo sapiens	XRCC5	1xGG [K2]	11	1.478	0.836526	77.6	122.4	126684	130559	172743	206137	135053	255257
P83731	P83731 [81-94]	[R].AITGASLADIMAKR.[N]	60S ribosomal protein L24 OS	Homo sapiens	RPL24	1xGG [K13]	17	1.476	0.765619	76.8	123.2	222737	190505	201699	323698	188802	328862
Q6ZNJ1	Q6ZNJ1 [689-700]	[R].RPFSQNLVHVYK.[D]	Neurobeachin-like protein 2 OS	Homo sapiens	NBEAL2	1xDeamidated [N6]; 1xGG [K12]	1	1.472	0.817348	80.9	119.1	62577.4	60902.1	56629	89619.7	80899	202328
P13639	P13639 [429-449]	[R].IMGPNYTPGKKEDLYLKPIQR.[T]	Elongation factor 2 OS	Homo sapiens	EEF2	1xGG [K]	5	1.471	0.839873	80.9	119.1	222799	108513	143725	211471	108070	353157
P62805	P62805 [22-37]	[K].VLRDNIQGITKPAIRR.[L]	Histone H4 OS	Homo sapiens	H4C1	1xGG [K11]	4	1.466	0.828128	106.5	93.5	77052.4	41468.8	84867.7	67685.1	66373.5	124412
O15525	O15525 [109-119]	[R].SKYEALQTFAR.[T]	Transcription factor MafG OS	Homo sapiens	MAFG	1xGG [K2]	12	1.466	0.811168	68.3	131.7	198344	122622	139327	268706	147826	290708
A0A0B4J2F2	A0A0B4J2F2 [32-42]	[R].TLGKGNFAVVK.[RL]	Probable serine/threonine-protein kinase SIK1B OS	Homo sapiens	SIK1B	1xGG [K4]	2	1.466	0.773273	84	116	45002.9	22699.8	42228.5	33277.4	58373.1	87659.8
Q9UQ88	Q9UQ88 [700-712]	[R].ISAEDGLKHEYFR.[E]	Cyclin-dependent kinase 11A OS	Homo sapiens	CDK11A	1xGG [K8]	8	1.463	0.826492	100.3	99.7	81833.5	47131	74719.5	68970.4	74205.8	218760
P40429	P40429 [104-115]	[K].VFDGIPPPYDKK.[K]	60S ribosomal protein L13a OS	Homo sapiens	RPL13A	1xGG [K]	2	1.461	0.783046	81.3	118.7			48247.9	47857.9	70509.4	177284
Q13347	Q13347 [1-11]	[-].MKPILLQGHER.[S]	Eukaryotic translation initiation factor 3 subunit I OS	Homo sapiens	EIF3I	1xOxidation [M1]; 1xGG [K2]	2	1.461	0.788526	97.1	102.9	40327	29221	40624.4	42773.3	42694	61045.4
Q8NCD3	Q8NCD3 [496-507]	[K].SLSEAFENLGKR.[S]	Holliday junction recognition protein OS	Homo sapiens	HJURP	1xGG [K11]	3	1.46	0.828128	81.3	118.7	20986.4	18456.1	16345.6			26947.2
Q9NX47	Q9NX47 [37-49]	[R].GSTKWVHQACLQR.[W]	E3 ubiquitin-protein ligase MARCH5 OS	Homo sapiens	2022-03-05	1xCarbamidomethyl [C10]; 1xGG [K4]	3	1.46	0.828128	81.3	118.7	32275.5	27598.7	25213.4	52774.7	12209.2	40290.9
P29401	P29401 [303-318]	[R].MPSLPSYKVGDKIATR.[K]	Transketolase OS	Homo sapiens	TKT	1xGG [K]	15	1.457	0.814723	102.4	97.6	151478	89176.3	139151	228937	129913	132554
P13639	P13639 [766-785]	[R].KRGHVFEESQVAGTPMFVVK.[A]	Elongation factor 2 OS	Homo sapiens	EEF2	1xGG [K1]	12	1.457	0.820549	81.4	118.6	216533	176856	182434	315616	265887	228796
Q7Z4H7	Q7Z4H7 [906-919]	[R].SLSPLIKFSPVEQR.[L]	HAUS augmin-like complex subunit 6 OS	Homo sapiens	HAUS6	1xGG [K7]	2	1.455	0.836828	81.5	118.5	22984.2	10650.8	15869.8	23008.5	23091.3	27664.9
Q12946	Q12946 [98-111]	[R].HNLSLNECFIKLPK.[G]	Forkhead box protein F1 OS	Homo sapiens	FOXF1	1xCarbamidomethyl [C8]; 1xGG [K11]	1	1.454	0.811168	81.5	118.5	24538.2		19750.7		16676.2	61462.8
P18124	P18124 [24-32]	[R].NFAELKIKR.[L]	60S ribosomal protein L7 OS	Homo sapiens	RPL7	1xGG [K]	2	1.451	0.854373	81.6	118.4	15807.8	15598.1	20013.4	20563.1	22942.5	40392.1
P45974	P45974 [419-432]	[K].ALIGKGHPEFSTNR.[Q]	Ubiquitin carboxyl-terminal hydrolase 5 OS	Homo sapiens	USP5	1xGG [K5]	11	1.45	0.783046	84.3	115.7	127621	77097.3	90887	124840	111782	331874
Q15233	Q15233 [177-202]	[R].AVVIVDDRGRPSGKGIVEFSGKPAAR.[K]	Non-POU domain-containing octamer-binding protein OS	Homo sapiens	NONO	1xGG [K14]	2	1.449	0.788526	85.7	114.3	324170	291824	233759	497658	338619	389111
P16615	P16615 [511-523]	[K].MFVKGAPEGVIDR.[C]	Sarcoplasmic/endoplasmic reticulum calcium ATPase 2 OS	Homo sapiens	ATP2A2	1xGG [K4]	4	1.444	0.828128	81.8	118.2	145668	113371	182869	210341	120204	399406
Q9UKX5	Q9UKX5 [513-521]	[R].GKVYVYELR.[Q]	Integrin alpha-11 OS	Homo sapiens	ITGA11	1xGG [K2]	15	1.444	0.789866	81.8	118.2	386930	325075	404484	697960	414408	558856
P61221	P61221 [117-126]	[K].STALKILAGK.[Q]	ATP-binding cassette sub-family E member 1 OS	Homo sapiens	ABCE1	1xGG [K5]	2	1.436	0.835191	82.1	117.9	21832	18809.7	18151.9	27017.6	24185.3	89063.5
P84243; P68431; Q71DI3	P84243 [117-129]; P68431 [117-129]; Q71DI3 [117-129]	[K].RVTIMPKDIQLAR.[R]	Histone H3.3 OS	Homo sapiens	H3-3A	1xGG [K7]	3	1.435	0.78834	88.4	111.6	40069.3	30475.2	42159.9	50611.4	43730	100358
P63244	P63244 [176-185]	[K].VWNLANCKLK.[T]	Receptor of activated protein C kinase 1 OS	Homo sapiens	RACK1	1xCarbamidomethyl [C7]; 1xGG [K8]	2	1.435	0.783932	78.1	121.9	50098.7	33411.1	34650.5	48840.7		59886.8
Q13283	Q13283 [65-78]	[K].VMSQNFTNCHTKIR.[H]	Ras GTPase-activating protein-binding protein 1 OS	Homo sapiens	G3BP1	1xCarbamidomethyl [C9]; 1xGG [K12]	5	1.433	0.829479	82.2	117.8	67588	69198.2	70742.1	99131.7	38516.8	115792
Q99732	Q99732 [153-161]	[R].ALLGTYKRL.[-]	Lipopolysaccharide-induced tumor necrosis factor-alpha factor OS	Homo sapiens	LITAF	1xGG [K7]	10	1.43	0.829479	82.3	117.7	163220	146996	200946	259717	224979	233450
Q06830	Q06830 [93-110]	[K].KQGGLGPMNIPLVSDPKR.[T]	Peroxiredoxin-1 OS	Homo sapiens	PRDX1	1xGG [K]	3	1.429	0.849918	82.3	117.7	75561.4	48910.5	53228.6	76072.3	47395.8	145297
Q13509; P04350; Q9BUF5; P07437; P68371; Q9BVA1	Q13509 [252-262]; P04350 [252-262]; Q9BUF5 [252-262]; P07437 [252-262]; P68371 [252-262]; Q9BVA1 [252-262]	[R].KLAVNMVPFPR.[L]	Tubulin beta-3 chain OS	Homo sapiens	TUBB3	1xGG [K1]	17	1.425	0.807752	73.3	126.7	509747	342702	404978	726363	326437	700325
P48643	P48643 [497-514]	[K].GTNDMKQQHVIETLIGKK.[Q]	T-complex protein 1 subunit epsilon OS	Homo sapiens	CCT5	1xGG [K6]	2	1.425	0.839596	82.5	117.5	68098.9	41038.8	49972.7	71207.9	40748.7	444962
P54709	P54709 [178-188]	[R].IIGLKPEGVPR.[I]	Sodium/potassium-transporting ATPase subunit beta-3 OS	Homo sapiens	ATP1B3	1xGG [K5]	9	1.424	0.819417	82.5	117.5	98402.3	63149.2	80235.1	114293	85334.1	276473
P25786	P25786 [108-122]	[R].LVSLIGSKTQIPTQR.[Y]	Proteasome subunit alpha type-1 OS	Homo sapiens	PSMA1	1xGG [K8]	10	1.423	0.811168	81.4	118.6	152171	88879	92898.8	135386	106143	216526
P54578	P54578 [430-442]	[R].SSSSGHYVSWVKR.[K]	Ubiquitin carboxyl-terminal hydrolase 14 OS	Homo sapiens	USP14	1xGG [K12]	14	1.42	0.811168	82.6	117.4	606487	472774	482059	684572	390786	1.0054e+06
P55072	P55072 [232-251]	[K].AIGVKPPRGILLYGPPGTGK.[T]	Transitional endoplasmic reticulum ATPase OS	Homo sapiens	VCP	1xGG [K5]	3	1.42	0.833678	84	116	33558.8	30059.1	32667.6	53041.8	38357.6
P36578	P36578 [292-300]	[R].ILKSPEIQR.[A]	60S ribosomal protein L4 OS	Homo sapiens	RPL4	1xGG [K3]	5	1.418	0.879664	82.7	117.3	147393	141728	131082	200942	125895	303888
Q96HC4	Q96HC4 [247-263]	[R].YTEFYHVPTHSDASKKR.[L]	PDZ and LIM domain protein 5 OS	Homo sapiens	PDLIM5	1xGG [K16]	10	1.418	0.854373	82.7	117.3	51944.9	74460.1	72174.6	117063	68652.6	102348
P29401	P29401 [233-244]	[K].HQPTAIIAKTFK.[G]	Transketolase OS	Homo sapiens	TKT	1xGG [K9]	4	1.416	0.850634	84.5	115.5	215858	97341.1	119989	163962	137843	595480
Q71U36; Q9BQE3; P68366	Q71U36 [395-402]; Q9BQE3 [395-402]; P68366 [395-402]	[K].FDLMYAKR.[A]	Tubulin alpha-1A chain OS	Homo sapiens	TUBA1A	1xGG [K7]	4	1.412	0.856314	82.9	117.1	85353.5	56419.3	72800.7	102759	63745.8	214427
Q14739	Q14739 [595-605]	[K].YGVAWEKYCQR.[V]	Delta(14)-sterol reductase LBR OS	Homo sapiens	LBR	1xCarbamidomethyl [C9]; 1xGG [K7]	1	1.411	0.83454	85.4	114.6	32689.2	22470.8	28499.9	24365.5		59993.7
P13639	P13639 [387-400]	[K].SCDPKGPLMMYISK.[M]	Elongation factor 2 OS	Homo sapiens	EEF2	1xCarbamidomethyl [C2]; 1xGG [K5]	1	1.409	0.833678	83	117	30295.3	17345.5	23823.1	33566.9	18514.4	68307.6
P78527	P78527 [3850-3864]	[K].HDVGAYMLMYKGANR.[T]	DNA-dependent protein kinase catalytic subunit OS	Homo sapiens	PRKDC	1xGG [K11]	2	1.406	0.866989	83.1	116.9	11361.2			6149.74		41518.6
P01106	P01106 [144-157]	[K].LVSEKLASYQAARK.[D]	Myc proto-oncogene protein OS	Homo sapiens	MYC	1xGG [K5]	10	1.401	0.828128	83.3	116.7	188784	211756	220649	296621	223646	345720
Q9BXS4	Q9BXS4 [301-323]	[R].SKTEDHEEAGPLPTKVNLAHSEI.[-]	Transmembrane protein 59 OS	Homo sapiens	TMEM59	1xGG [K15]	14	1.4	0.823801	83.3	116.7	668914	666432	736663	936550	810313	1.18839e+06
Q5QNW6; O60814	Q5QNW6 [33-44]; O60814 [33-44]	[R].SRKESYSVYVYK.[V]	Histone H2B type 2-F OS	Homo sapiens	HIST2H2BF	1xGG [K3]	1	1.4	0.851391	83.3	116.7	17564.8	18170.1	23984.3	25444.9	19101.6	42464
P52739	P52739 [368-385]	[R].NSTLKCHLTACQTGVGAK.[K]	Zinc finger protein 131 OS	Homo sapiens	ZNF131	2xCarbamidomethyl [C6; C11]; 1xGG [K5]	3	1.397	0.856751	83.4	116.6	28726	22760.7	29260.1			40121.4
Q9NPJ6	Q9NPJ6 [140-154]	[R].KGAISSEEIIKYAHR.[I]	Mediator of RNA polymerase II transcription subunit 4 OS	Homo sapiens	MED4	1xGG [K11]	1	1.397	0.852899	84.2	115.8	10813.1	10373.5	13466.7	14869.9	14490	31223.7
P04075	P04075 [23-43]	[R].IVAPGKGILAADESTGSIAKR.[L]	Fructose-bisphosphate aldolase A OS	Homo sapiens	ALDOA	1xGG [K]	38	1.396	0.828128	82	118	1.48751e+06	1.18189e+06	1.3015e+06	2.07664e+06	1.39148e+06	1.8711e+06
Q16665	Q16665 [246-258]	[R].HSLDMKFSYCDER.[I]	Hypoxia-inducible factor 1-alpha OS	Homo sapiens	HIF1A	1xCarbamidomethyl [C10]; 1xGG [K6]	2	1.396	0.837957	83.5	116.5	43684.5	26054.1	23549.9			36366.5
P23396	P23396 [66-76]	[R].IRELTAVVQKR.[F]	40S ribosomal protein S3 OS	Homo sapiens	RPS3	1xGG [K10]	14	1.395	0.828128	83.5	116.5	696095	458594	548663	765216	412071	1.07195e+06
P38606	P38606 [1-8]	[-].MDFSKLPK.[I]	V-type proton ATPase catalytic subunit A OS	Homo sapiens	ATP6V1A	1xAcetyl [N-Term]; 1xGG [K5]	7	1.39	0.86719	83.7	116.3	124429	89993.5	109621	184661	81990.5	152367
P41091	P41091 [55-68]	[K].STVVKAISGVHTVR.[F]	Eukaryotic translation initiation factor 2 subunit 3 OS	Homo sapiens	EIF2S3	1xGG [K5]	7	1.389	0.851391	88	112	107224	78314.8	87876.9	111812	108748	205591
P18084	P18084 [776-792]	[R].KPISTHTVDFTFNKFNK.[S]	Integrin beta-5 OS	Homo sapiens	ITGB5	1xGG [K]	5	1.388	0.88385	83.8	116.2	167635	134511	165960	143582	230349	395404
Q8N4Z0	Q8N4Z0 [12-27]	[R].VALLGDAAVGKTSLLR.[S]	Ras-related protein Rab-42 OS	Homo sapiens	RAB42	1xGG [K11]	1	1.388	0.8912	83.7	116.3	8184.14	8428.91		10133.5		13119.2
Q8NEA9	Q8NEA9 [472-481]	[R].TTGYQILILK.[K]	Germ cell-less protein-like 2 OS	Homo sapiens	GMCL2	1xGG [K10]	2	1.387	0.846166	83.8	116.2	31264.8	21031.1	25608.8	37086.5	31363.9	35521.5
P15880	P15880 [174-187]	[K].IGKPHTVPCKVTGR.[C]	40S ribosomal protein S2 OS	Homo sapiens	RPS2	1xCarbamidomethyl [C9]; 1xGG [K10]	1	1.387	0.887887	83.8	116.2	20906.7		16728.9	11655.1	25931.9	121319
P62826	P62826 [13-29]	[K].LVLVGDGGTGKTTFVKR.[H]	GTP-binding nuclear protein Ran OS	Homo sapiens	RAN	1xGG [K]	11	1.385	0.811893	83.9	116.1	41002.9	32643.2	49919.5	40558.6	56773.1	107779
Q13503	Q13503 [118-133]	[K].IQSALADIAQSQLKTR.[S]	Mediator of RNA polymerase II transcription subunit 21 OS	Homo sapiens	MED21	1xGG [K14]	8	1.383	0.868579	83.9	116.1	61872.1	71439.7	82197.2	98801.2	52845.3	133391
Q7Z589	Q7Z589 [651-663]	[K].IIPTKIVYGQQGK.[T]	BRCA2-interacting transcriptional repressor EMSY OS	Homo sapiens	EMSY	1xGG [K5]	3	1.379	0.879312	84.1	115.9		12179.6		17811.4	10482.7	16798.7
Q13347	Q13347 [1-11]	[-].MKPILLQGHER.[S]	Eukaryotic translation initiation factor 3 subunit I OS	Homo sapiens	EIF3I	1xGG [K2]	9	1.378	0.84086	84.1	115.9	206483	158018	195972	270093	193326	287698
P13929	P13929 [57-64]	[R].YLGKGVLK.[A]	Beta-enolase OS	Homo sapiens	ENO3	1xGG [K4]	1	1.375	0.850634	96.9	103.1	31836.3	18823.7	30017	31931.9	26824.7	43775.8
Q66K74	Q66K74 [64-76]	[R].HSATFSSIVKGQR.[S]	Microtubule-associated protein 1S OS	Homo sapiens	MAP1S	1xGG [K10]	2	1.371	0.859646	84.3	115.7	29528.2		16165.6			29957.3
O60262	O60262 [26-44]	[R].IKVSKAASDLMSYCEQHAR.[N]	Guanine nucleotide-binding protein G(I)/G(S)/G(O) subunit gamma-7 OS	Homo sapiens	GNG7	1xCarbamidomethyl [C14]; 1xDeamidated [Q16]; 1xGG [K5]	1	1.37	0.885685	84.4	115.6	18257.9	6818.56	16726.7			22919.3
P63241	P63241 [28-39]	[K].NGFVVLKGRPCK.[I]	Eukaryotic translation initiation factor 5A-1 OS	Homo sapiens	EIF5A	1xCarbamidomethyl [C11]; 1xDeamidated [N1]; 1xGG [K]	6	1.368	0.854373	84.4	115.6	241839	223403	240069	336318	275968	328481
P40429	P40429 [149-161]	[K].YQAVTATLEEKRK.[E]	60S ribosomal protein L13a OS	Homo sapiens	RPL13A	1xGG [K11]	4	1.367	0.860755	84.5	115.5	23033.6		20346.9		9778.42	89572.6
P61313	P61313 [144-159]	[R].RNPDTQWITKPVHKHR.[E]	60S ribosomal protein L15 OS	Homo sapiens	RPL15	2xGG [K10; K14]	2	1.367	0.859646	92.9	107.1	31442.7	12644.2	24971.3	28801.2	17279.9	187139
P35998	P35998 [419-428]	[K].SYAKFSATPR.[Y]	26S proteasome regulatory subunit 7 OS	Homo sapiens	PSMC2	1xGG [K4]	3	1.361	0.866989	84.7	115.3	33578.3	21334.7	32834.4	55917	22955.7	44684.6
Q15233	Q15233 [1-17]	[-].MQSNKTFNLEKQNHTPR.[K]	Non-POU domain-containing octamer-binding protein OS	Homo sapiens	NONO	1xAcetyl [N-Term]; 1xGG [K11]	2	1.359	0.871412	84.8	115.2			35292.7	71137.1	47978.6	20593.9
Q86TG7	Q86TG7 [587-598]	[K].RGWKLQVSYDCR.[A]	Retrotransposon-derived protein PEG10 OS	Homo sapiens	PEG10	1xCarbamidomethyl [C11]; 1xGG [K4]	3	1.356	0.887887	89.1	110.9	78335.3	44902.7	64656.7		47277.1	136904
P63165	P63165 [24-37]	[K].LKVIGQDSSEIHFK.[V]	Small ubiquitin-related modifier 1 OS	Homo sapiens	SUMO1	1xGG [K2]	1	1.356	0.877528	76	124	53241.9	30334.4	33390.9		28175.4	105402
Q12906	Q12906 [95-105]	[R].VGLVAKGLLLK.[G]	Interleukin enhancer-binding factor 3 OS	Homo sapiens	ILF3	1xGG [K6]	2	1.356	0.887887	84.9	115.1	14387.2		7082.09	6764.76		27693.5
P60709; P68032	P60709 [40-62]; P68032 [42-64]	[R].HQGVMVGMGQKDSYVGDEAQSKR.[G]	Actin, cytoplasmic 1 OS	Homo sapiens	ACTB	2xGG [K11; K22]	5	1.356	0.888165	84.9	115.1	99057.3	113556	62636.9			134347
Q9NS91	Q9NS91 [111-123]	[K].NLAVKVYTPVASR.[Q]	E3 ubiquitin-protein ligase RAD18 OS	Homo sapiens	RAD18	1xGG [K5]	4	1.355	0.891545	84.9	115.1			52052.7	70507.8	53907.8	92325.5
P27635	P27635 [199-210]	[K].YIPNRGPLDKWR.[A]	60S ribosomal protein L10 OS	Homo sapiens	RPL10	1xGG [K10]	2	1.354	0.859646	85	115	403620	368180	377772	749685	487684	511448
P61313	P61313 [78-93]	[K].GATYGKPVHHGVNQLK.[F]	60S ribosomal protein L15 OS	Homo sapiens	RPL15	1xGG [K6]	14	1.353	0.859646	85	115	526201	479034	677351	469997	712019	1.31844e+06
Q6NZI2	Q6NZI2 [116-125]	[R].KVSVNVKTVR.[G]	Caveolae-associated protein 1 OS	Homo sapiens	CAVIN1	1xGG [K7]	5	1.35	0.890175	82.4	117.6	67415	48931.4	58718.2	37331.1	83872.4	90984.8
P62899	P62899 [68-75]	[R].LNKAVWAK.[G]	60S ribosomal protein L31 OS	Homo sapiens	RPL31	1xGG [K3]	1	1.35	0.879312	80	120	21713.5	16626.7	24396.6	32925.5	11111.5	32554.4
P29401	P29401 [247-264]	[R].GITGVEDKESWHGKPLPK.[N]	Transketolase OS	Homo sapiens	TKT	1xGG [K14]	2	1.35	0.887887	85.1	114.9	184260	172224	190029	248711	175639	409189
P05141	P05141 [245-260]	[R].KGTDIMYTGTLDCWRK.[I]	ADP/ATP translocase 2 OS	Homo sapiens	SLC25A5	1xCarbamidomethyl [C13]; 1xGG [K1]	3	1.346	0.886178	94	106	30333	23419.7	16515.7	26402.7	22226.3	71442.8
Q6RFH5	Q6RFH5 [66-81]	[R].TVKHFSTEDGIFQGQR.[H]	WD repeat-containing protein 74 OS	Homo sapiens	WDR74	1xGG [K3]	2	1.343	0.859646	85.4	114.6	47369.6	42659.6	47421.3	67671.2	24308.3	63606.8
O75962	O75962 [1412-1428]	[R].HGLANSISSYLIKPVQR.[I]	Triple functional domain protein OS	Homo sapiens	TRIO	1xGG [K13]	1	1.342	0.907803	85.4	114.6	16700.1	7166.04	16246.7			21802.4
Q9Y285	Q9Y285 [97-106]	[R].LPSGKVGFSK.[A]	Phenylalanine--tRNA ligase alpha subunit OS	Homo sapiens	FARSA	1xGG [K5]	12	1.339	0.916759	85.5	114.5	143573	113659	175829	192311	105876	272122
P46776	P46776 [43-55]	[R].INFDKYHPGYFGK.[V]	60S ribosomal protein L27a OS	Homo sapiens	RPL27A	1xGG [K5]	9	1.339	0.879709	85.2	114.8	319889	176869	246486	332064	234809	428318
P52701	P52701 [722-732]	[R].SGAIFTKAYQR.[M]	DNA mismatch repair protein Msh6 OS	Homo sapiens	MSH6	1xGG [K7]	9	1.338	0.903857	80.3	119.7	81090.6	57715.3	61575.1	91801.5	51601.8	108495
Q14432	Q14432 [319-334]	[R].EQLMGHSEWDHKRGPR.[G]	cGMP-inhibited 3',5'-cyclic phosphodiesterase A OS	Homo sapiens	PDE3A	1xGG [K12]	1	1.336	0.887887	85.6	114.4	8859.27		10320.3	15015.2		10876.4
Q5JPE7	Q5JPE7 [626-639]	[R].FCLSKPGVYKVTPR.[S]	Nodal modulator 2 OS	Homo sapiens	NOMO2	1xCarbamidomethyl [C2]; 1xGG [K10]	2	1.335	0.887887	85.7	114.3	22402.6		20010.1			28264.6
Q71U36; Q9BQE3; P68366	Q71U36 [391-402]; Q9BQE3 [391-402]; P68366 [391-402]	[R].LDHKFDLMYAKR.[A]	Tubulin alpha-1A chain OS	Homo sapiens	TUBA1A	1xOxidation [M8]; 1xGG [K11]	2	1.335	0.88906	85.7	114.3			81608.5	108917	178454	83456.7
O00567	O00567 [371-381]	[R].YLANKCSIASR.[I]	Nucleolar protein 56 OS	Homo sapiens	NOP56	1xCarbamidomethyl [C6]; 1xGG [K5]	1	1.335	0.880219	85.6	114.4	22880.5		24602.2		27752.2	36173.5
P09543	P09543 [80-93]	[K].MVSADAYKITPGAR.[G]	2',3'-cyclic-nucleotide 3'-phosphodiesterase OS	Homo sapiens	CNP	1xGG [K8]	1	1.333	0.885685	85.7	114.3	35955	32245.8	27247.5	42993.1	22883.3	53937.3
P62979	P62979 [1-11]	[-G].MQIFVKTLTGK.[T]	Ubiquitin-40S ribosomal protein S27a OS	Homo sapiens	RPS27A	1xGG [K6]	22	1.333	0.879312	85.7	114.3	8.38388e+06	7.34881e+06	7.46499e+06	9.94779e+06	6.11668e+06	2.0357e+07
Q14432	Q14432 [492-508]	[R].SFTSSYAISAANHVKAK.[K]	cGMP-inhibited 3',5'-cyclic phosphodiesterase A OS	Homo sapiens	PDE3A	1xGG [K15]	3	1.331	0.869589	88.9	111.1	50105.8	44772.1	35561.6	55999.8	47316.2	95245.1
P13010	P13010 [261-271]	[R].IAAYKSILQER.[V]	X-ray repair cross-complementing protein 5 OS	Homo sapiens	XRCC5	1xGG [K5]	2	1.329	0.888165	98.7	101.3	34414.1	20929	36054.5	35325.2	27821.6	91669.8
P13010	P13010 [526-534]	[K].SQIPLSKIK.[T]	X-ray repair cross-complementing protein 5 OS	Homo sapiens	XRCC5	1xGG [K]	9	1.328	0.911343	89.1	110.9	129687	76888.8	126795	157751	102100	218836
Q9UKM9	Q9UKM9 [35-47]	[K].KSDVETIFSKYGR.[V]	RNA-binding protein Raly OS	Homo sapiens	RALY	1xGG [K10]	6	1.325	0.849918	86	114	66378.9	39626	42208.1	55534	55928.2	67445.1
P23526	P23526 [187-196]	[K].SKFDNLYGCR.[E]	Adenosylhomocysteinase OS	Homo sapiens	AHCY	1xCarbamidomethyl [C9]; 1xGG [K2]	1	1.325	0.896064	97.6	102.4		8724.34	14662.9	11260.3	11864.6	74434.7
P50991	P50991 [123-139]	[K].LLQKGIHPTIISESFQK.[A]	T-complex protein 1 subunit delta OS	Homo sapiens	CCT4	1xGG [K4]	1	1.324	0.887887	91.2	108.8	24538.2	13420.6	24546.5	29256.4	17769.5	42011.4
P23396	P23396 [68-76]	[R].ELTAVVQKR.[F]	40S ribosomal protein S3 OS	Homo sapiens	RPS3	1xGG [K8]	7	1.324	0.905863	78.5	121.5	62450.8	58627.3	90782.1	65067.8		143486
P61313	P61313 [144-157]	[R].RNPDTQWITKPVHK.[H]	60S ribosomal protein L15 OS	Homo sapiens	RPL15	1xGG [K]	15	1.32	0.887887	86.2	113.8	594175	405958	461076	608514	358299	1.31254e+06
P60900	P60900 [94-104]	[R].ARYEAANWKYK.[Y]	Proteasome subunit alpha type-6 OS	Homo sapiens	PSMA6	1xGG [K]	8	1.319	0.887887	86.2	113.8	591553	440477	618192	780283	384267	1.05894e+06
P62424	P62424 [197-217]	[R].KTCTTVAFTQVNSEDKGALAK.[L]	60S ribosomal protein L7a OS	Homo sapiens	RPL7A	1xCarbamidomethyl [C3]; 1xGG [K1]	6	1.318	0.898792	86.3	113.7	73923.4			67939		139667
P67812	P67812 [111-127]	[K].FLTKGDNNAVDDRGLYK.[Q]	Signal peptidase complex catalytic subunit SEC11A OS	Homo sapiens	SEC11A	1xGG [K4]	4	1.317	0.887887	103.4	96.6	59713.7		204615	87629.1	103366	241669
P17302	P17302 [346-366]	[K].KLAAGHELQPLAIVDQRPSSR.[A]	Gap junction alpha-1 protein OS	Homo sapiens	GJA1	1xGG [K1]	2	1.316	0.890175	88.9	111.1	22380.4	18518	37129.2	24378.5	27950.6	56247.4
Q5TDH0	Q5TDH0 [284-293]	[K].GVGTQKIIGR.[V]	Protein DDI1 homolog 2 OS	Homo sapiens	DDI2	1xGG [K6]	1	1.315	0.912562	95.4	104.6		6571.68	10376.4	9061.51	8241.08	16052.7
Q92973	Q92973 [74-85]	[R].SLSGLILKNNVK.[A]	Transportin-1 OS	Homo sapiens	TNPO1	1xGG [K]	2	1.314	0.920619	86.4	113.6	64471.3					84707.2
P62753	P62753 [52-72]	[R].ISGGNDKQGFPMKQGVLTHGR.[V]	40S ribosomal protein S6 OS	Homo sapiens	RPS6	1xGG [K]	16	1.313	0.896064	85.8	114.2	224635	243439	221710	299058	219524	319616
P29401	P29401 [1-21]	[-].MESYHKPDQQKLQALKDTANR.[L]	Transketolase OS	Homo sapiens	TKT	1xAcetyl [N-Term]; 1xGG [K]	7	1.312	0.921857	86.5	113.5	173080	125635	139410	182919	98709.6	252173
Q9UKX5	Q9UKX5 [448-463]	[R].FNHTGKVILFTMHNNR.[S]	Integrin alpha-11 OS	Homo sapiens	ITGA11	2xDeamidated [N2; N14]; 1xGG [K6]	11	1.312	0.922102	86.5	113.5	158083	122047	138941	182353	86977.8	255259
P13645; Q04695	P13645 [157-165]; Q04695 [95-103]	[R].LASYLDKVR.[A]	Keratin, type I cytoskeletal 10 OS	Homo sapiens	KRT10	1xGG [K7]	1	1.31	0.911412	86.6	113.4	72218.6	36539.7	57648.7	75494.1	29526.8	682779
Q15843	Q15843 [43-60]	[R].LIYSGKQMNDEKTAADYK.[I]	NEDD8 OS	Homo sapiens	NEDD8	1xDeamidated [N/Q]; 1xGG [K6]	5	1.308	0.917254	86.7	113.3	52842.4	68952.3	65008.2	85019.3	69136.7	94741.2
P50990	P50990 [440-450]	[K].KFAEAFEAIPR.[A]	T-complex protein 1 subunit theta OS	Homo sapiens	CCT8	1xGG [K1]	10	1.308	0.869123	86.7	113.3	37640.3	31056.7	36952.3	48322.3	31406.1	89817.8
Q9BSV6	Q9BSV6 [78-88]	[R].HHSLALTSFKR.[Q]	tRNA-splicing endonuclease subunit Sen34 OS	Homo sapiens	TSEN34	1xGG [K10]	7	1.306	0.917254	86.7	113.3	67571.8	55449.9	46033.8	121285	46349.7	72430.7
P98194	P98194 [489-507]	[K].YCTTYQSKGQTLTLTQQQR.[D]	Calcium-transporting ATPase type 2C member 1 OS	Homo sapiens	ATP2C1	1xCarbamidomethyl [C2]; 1xGG [K8]	1	1.306	0.890175	88.6	111.4	30274.7	23276.7		33379.1	27689.1	94365.7
Q15233	Q15233 [6-17]	[K].TFNLEKQNHTPR.[K]	Non-POU domain-containing octamer-binding protein OS	Homo sapiens	NONO	1xGG [K6]	2	1.304	0.891746	93.7	106.3	57872.8	25145.3	31177.9	32785.1	35344.7	114759
P31947	P31947 [42-56]	[R].NLLSVAYKNVVGGQR.[A]	14-3-3 protein sigma OS	Homo sapiens	SFN	1xGG [K8]	6	1.301	0.916759	95.9	104.1	14456	6618.17	8532.14	9255.22	8612.23	33319.5
P54709	P54709 [214-221]	[K].YFPYYGKK.[L]	Sodium/potassium-transporting ATPase subunit beta-3 OS	Homo sapiens	ATP1B3	1xGG [K]	5	1.3	0.876048	87	113	46684.8	34541.8	38050.3	49470.3	35010.8	75732.6
Q7L5Y9	Q7L5Y9 [320-337]	[R].SLNKLAQPLPMAHCANSR.[L]	E3 ubiquitin-protein transferase MAEA OS	Homo sapiens	MAEA	1xCarbamidomethyl [C14]; 1xGG [K4]	4	1.298	0.916759	85.2	114.8	59714.5	47460.2	52133.4	70267.2	42758.4	77487.4
P08237	P08237 [679-690]	[K].MGAKAMNWMSGK.[I]	ATP-dependent 6-phosphofructokinase, muscle type OS	Homo sapiens	PFKM	1xGG [K4]	2	1.297	0.91492	82.9	117.1	97411.8	78378.5	73462.4	110610	63686.9	126305
P33992	P33992 [393-407]	[K].FVEKCSPIGVYTSGK.[G]	DNA replication licensing factor MCM5 OS	Homo sapiens	MCM5	1xCarbamidomethyl [C5]; 1xGG [K4]	1	1.294	0.913046	92.4	107.6	19810.1	10470.8	16005.3	10211.1		34004.3
P27635	P27635 [176-189]	[K].FNADEFEDMVAEKR.[L]	60S ribosomal protein L10 OS	Homo sapiens	RPL10	1xGG [K13]	1	1.293	0.919123	87.2	112.8		18728.8	12921.6	17949.1		22547.8
P35080-2	P35080-2 [127-136]	[K].KAYELALYLR.[R]	Isoform IIb of Profilin-2 OS	Homo sapiens	PFN2	1xGG [K1]	1	1.293	0.915676	85	115	8756.67	5599.35	6689.14		5111.69	16036
P55036	P55036 [82-91]	[K].GKITFCTGIR.[V]	26S proteasome non-ATPase regulatory subunit 4 OS	Homo sapiens	PSMD4	1xCarbamidomethyl [C6]; 1xGG [K2]	2	1.292	0.898792	87.3	112.7	47946.5	46288.1	53945.1	78758.6	39642.9	61932.2
P08670	P08670 [425-440]	[R].ETNLDSLPLVDTHSKR.[T]	Vimentin OS	Homo sapiens	VIM	1xGG [K15]	4	1.29	0.898792	96	104	104765	82657.2	114774	113453	106604	208670
P48643	P48643 [526-541]	[R].MILKIDDIRKPGESEE.[-]	T-complex protein 1 subunit epsilon OS	Homo sapiens	CCT5	1xOxidation [M1]; 1xGG [K4]	3	1.286	0.925404	87.5	112.5	137996	97833.1	130176	167445	149039	175212
Q9Y2F5	Q9Y2F5 [781-798]	[K].SGLGFVKSTSWHHSDLLR.[K]	Little elongation complex subunit 1 OS	Homo sapiens	ICE1	1xGG [K7]	1	1.285	0.905863	100	100	32179.9	21905.1	29613	29616.4	28144.1	64097.1
Q92900	Q92900 [791-811]	[K].LLKAGAKPDQIGIITPYEGQR.[S]	Regulator of nonsense transcripts 1 OS	Homo sapiens	UPF1	1xGG [K3]	1	1.285	0.917254	87.5	112.5	15217.9		13311.7	18285.8	12909.9	29687.1
P61513	P61513 [37-46]	[K].YTCSFCGKTK.[M]	60S ribosomal protein L37a OS	Homo sapiens	RPL37A	2xCarbamidomethyl [C3; C6]; 1xGG [K8]	11	1.284	0.917473	87.6	112.4	95571.1	75773.5	108692	95130.3	122744	214533
P48643	P48643 [526-534]	[R].MILKIDDIR.[K]	T-complex protein 1 subunit epsilon OS	Homo sapiens	CCT5	1xGG [K4]	1	1.284	0.879709	87.6	112.4	49502.9	33464.2	44183.9	56714.1	40006.4	301465
P54725	P54725 [70-80]	[K].NFVVVMVTKTK.[A]	UV excision repair protein RAD23 homolog A OS	Homo sapiens	RAD23A	1xGG [K]	5	1.284	0.918178	108.4	91.6	25789.7	10255.6	24722.4	9874.58		44186.4
O75925	O75925 [331-341]	[R].VSLLCPLGKMR.[L]	E3 SUMO-protein ligase PIAS1 OS	Homo sapiens	PIAS1	1xCarbamidomethyl [C5]; 1xGG [K9]	1	1.283	0.902244	84.8	115.2	54626.6	41394.5	47162.4	64052.4	26186.3	70097.4
P55082	P55082 [214-224]	[K].TLELAKVTQFK.[T]	Microfibril-associated glycoprotein 3 OS	Homo sapiens	MFAP3	1xGG [K6]	6	1.281	0.919123	98.3	101.7	155310	78577.5	101978	100696	105571	291938
P24928	P24928 [408-421]	[R].RGNSQYPGAKYIIR.[D]	DNA-directed RNA polymerase II subunit RPB1 OS	Homo sapiens	POLR2A	1xGG [K10]	4	1.281	0.903227	91.3	108.7	25994.9		35146.2	30831.4	35967.5	92279.9
P49327	P49327 [225-236]	[R].SEGVVAVLLTKK.[S]	Fatty acid synthase OS	Homo sapiens	FASN	1xGG [K]	11	1.28	0.917132	116.1	83.9	80952.8	38496.8	73382.3	49279.6	53008.4	117839
P36507; Q02750	P36507 [101-112]; Q02750 [97-108]	[R].KLIHLEIKPAIR.[N]	Dual specificity mitogen-activated protein kinase kinase 2 OS	Homo sapiens	MAP2K2	1xGG [K1]	5	1.28	0.915676	96.7	103.3	35458.1	32879	19006	35103	24330.7	62055.2
P40227	P40227 [118-129]	[R].IITEGFEAAKEK.[A]	T-complex protein 1 subunit zeta OS	Homo sapiens	CCT6A	1xGG [K12]	1	1.279	0.879709	87.7	112.3	56574.8	34959.8	41733.2	53397.5	36838.4	115925
Q5FWF5	Q5FWF5 [387-395]	[K].KNSNWTKIK.[L]	N-acetyltransferase ESCO1 OS	Homo sapiens	ESCO1	1xDeamidated [N2]; 2xGG [K7; K9]	1	1.279	0.940612	91.6	108.4	182266	154344	107176	182651	137027	877733
P46778	P46778 [64-81]	[R].VYNVTQHAVGIVVNKQVK.[G]	60S ribosomal protein L21 OS	Homo sapiens	RPL21	1xGG [K]	4	1.278	0.922102	86.5	113.5	56564.5	47354.8	62552.2	74183.7	43917.4	79936.2
Q99460	Q99460 [884-899]	[R].VMPAQLKVLTMPETCR.[Y]	26S proteasome non-ATPase regulatory subunit 1 OS	Homo sapiens	PSMD1	1xCarbamidomethyl [C15]; 1xGG [K7]	5	1.277	0.922102	87.8	112.2	126754	132718	118530	161862	65932.8	179513
P27635	P27635 [75-88]	[K].YMVKSCGKDGFHIR.[V]	60S ribosomal protein L10 OS	Homo sapiens	RPL10	1xCarbamidomethyl [C6]; 1xGG [K4]	9	1.275	0.917792	87.9	112.1	142745	70551.7	106469	135758	118266	171132
Q01650	Q01650 [26-48]	[K].MLAAKSADGSAPAGEGEGVTLQR.[N]	Large neutral amino acids transporter small subunit 1 OS	Homo sapiens	SLC7A5	1xGG [K5]	1	1.272	0.919123	88	112	41602.7	26196.5	30440.7	38712.2	27651	100003
P52597	P52597 [82-90]	[R].YIEVFKSHR.[T]	Heterogeneous nuclear ribonucleoprotein F OS	Homo sapiens	HNRNPF	1xGG [K6]	2	1.27	0.93144	88.1	111.9	131552	104843	150563	167097	129875	361822
P18621	P18621 [31-42]	[R].ETAQAIKGMHIR.[K]	60S ribosomal protein L17 OS	Homo sapiens	RPL17	1xGG [K7]	1	1.269	0.93144	88.1	111.9	80726.5	62594.6		63673.2		127830
P04899; Q5JWF2	P04899 [36-51]; Q5JWF2 [686-701]	[KR].LLLLGAGESGKSTIVK.[Q]	Guanine nucleotide-binding protein G(i) subunit alpha-2 OS	Homo sapiens	GNAI2	1xGG [K11]	17	1.268	0.919332	88.2	111.8	286996	197177	229185	290702	199339	453818
Q02543	Q02543 [121-138]	[R].AHSIQIMKVEEIAASKCR.[R]	60S ribosomal protein L18a OS	Homo sapiens	RPL18A	1xCarbamidomethyl [C17]; 1xGG [K16]	13	1.268	0.919123	85.9	114.1	216042	201265	232300	294549	178887	286686
Q6IAA8	Q6IAA8 [92-104]	[R].LAVLSSSLTHWKK.[L]	Ragulator complex protein LAMTOR1 OS	Homo sapiens	LAMTOR1	1xGG [K]	2	1.266	0.903227	104.1	95.9	47681.7	31447.1	44460	40982.5	39827.3	91165.6
Q13347	Q13347 [177-189]	[K].SGEVLVNVKEHSR.[Q]	Eukaryotic translation initiation factor 3 subunit I OS	Homo sapiens	EIF3I	1xGG [K9]	2	1.265	0.909859	88.3	111.7	41637.8					52654.8
P31327	P31327 [1472-1481]	[K].LFAEAVQKSR.[K]	Carbamoyl-phosphate synthase [ammonia], mitochondrial OS	Homo sapiens	CPS1	1xGG [K8]	11	1.261	0.8912	88.5	111.5	38262.2	24369.2	44561.7	53249.1	32165.2	48230.6
P31939	P31939 [380-390]	[R].TLFGLHLSQKR.[N]	Bifunctional purine biosynthesis protein PURH OS	Homo sapiens	ATIC	1xGG [K10]	1	1.26	0.923158	87.6	112.4	60990.2	52406	46756.9	42169.7		107280
Q13190	Q13190 [61-74]	[R].TQEFLSACKSLQTR.[Q]	Syntaxin-5 OS	Homo sapiens	STX5	1xCarbamidomethyl [C8]; 1xGG [K9]	3	1.257	0.93144	94.9	105.1	57471.3	45285.9	60992.2	63661.3	56941.5	109297
P13798	P13798 [677-688]	[R].RVPFKQGMEYYR.[A]	Acylamino-acid-releasing enzyme OS	Homo sapiens	APEH	1xGG [K5]	10	1.256	0.932827	88.6	111.4	105571	52778.8	77173.1	96948.1	52902.7	188249
P23921	P23921 [741-756]	[R].TRPAANPIQFTLNKEK.[L]	Ribonucleoside-diphosphate reductase large subunit OS	Homo sapiens	RRM1	1xGG [K14]	2	1.256	0.91492	89.9	110.1	34740.5	29674.3	24092.5		18970.9	69557.9
P62244	P62244 [4-20]	[R].MNVLADALKSINNAEKR.[G]	40S ribosomal protein S15a OS	Homo sapiens	RPS15A	1xOxidation [M1]; 1xGG [K9]	1	1.255	0.923158	104.6	95.4	13269.7		5382.33	5915.62	7708.36	20062.4
P26447	P26447 [41-49]	[R].ELPSFLGKR.[T]	Protein S100-A4 OS	Homo sapiens	S100A4	1xGG [K8]	5	1.254	0.940219	88.7	111.3	74104.7	55777.2	63266.6	79349.1	54347.4	122517
P59998	P59998 [42-55]	[R].SSKELLLQPVTISR.[N]	Actin-related protein 2/3 complex subunit 4 OS	Homo sapiens	ARPC4	1xGG [K3]	3	1.254	0.931799	94.1	105.9	88065.3	41085.7	63646.9	71635.7	51516	247573
P62750	P62750 [124-139]	[K].VNTLIRPDGEKKAYVR.[L]	60S ribosomal protein L23a OS	Homo sapiens	RPL23A	1xGG [K12]	3	1.252	0.943056	88.9	111.1	99503.6	53957.5	74335.4	92921.8	67570.5	167154
P40429	P40429 [134-140]	[R].KFAYLGR.[L]	60S ribosomal protein L13a OS	Homo sapiens	RPL13A	1xGG [K1]	7	1.252	0.921981	95.9	104.1	1.13431e+06	839094	1.16665e+06	1.23131e+06	1.05064e+06	1.47257e+06
P08174	P08174 [151-161]	[K].WSTAVEFCKKK.[S]	Complement decay-accelerating factor OS	Homo sapiens	CD55	1xCarbamidomethyl [C8]; 1xGG [K9]	1	1.25	0.919123	88.9	111.1	31032			33124.7		45406
P40429	P40429 [118-128]	[R].MVVPAALKVVR.[L]	60S ribosomal protein L13a OS	Homo sapiens	RPL13A	1xGG [K8]	21	1.249	0.922102	88.9	111.1	855286	744180	859492	1.06867e+06	555724	1.36725e+06
P62937	P62937 [38-55]	[R].ALSTGEKGFGYKGSCFHR.[I]	Peptidyl-prolyl cis-trans isomerase A OS	Homo sapiens	PPIA	1xCarbamidomethyl [C15]; 1xGG [K]	22	1.248	0.930962	89	111	222493	255781	270088	390174	319275	140785
Q9UKN8	Q9UKN8 [107-123]	[R].TSVPAPLNSCLLKVGSK.[T]	General transcription factor 3C polypeptide 4 OS	Homo sapiens	GTF3C4	1xCarbamidomethyl [C10]; 1xGG [K13]	1	1.248	0.924955	89	111	10727			7584.72		23615.7
Q7KZF4	Q7KZF4 [874-889]	[K].VITEYLNAQESAKSAR.[L]	Staphylococcal nuclease domain-containing protein 1 OS	Homo sapiens	SND1	1xGG [K13]	13	1.246	0.93144	89.1	110.9	218651	148510	201667	251182	151514	289592
P46783	P46783 [56-65]	[R].GYVKEQFAWR.[H]	40S ribosomal protein S10 OS	Homo sapiens	RPS10	1xGG [K4]	1	1.246	0.929729	89.1	110.9	19157.3	14252.5		11532.1		36745.5
Q96SK2	Q96SK2 [288-296]	[K].KFQYQLACR.[S]	Transmembrane protein 209 OS	Homo sapiens	TMEM209	1xCarbamidomethyl [C8]; 1xGG [K1]	1	1.246	0.926988	89.1	110.9	14292	12886.8	14154.2			17632.7
Q07020	Q07020 [92-104]	[R].VQEVPKLKVCALR.[V]	60S ribosomal protein L18 OS	Homo sapiens	RPL18	1xCarbamidomethyl [C10]; 1xGG [K8]	3	1.244	0.921857	89.1	110.9	26950.5	12902.1	34357.3	31817.8		35340.6
Q96J84	Q96J84 [719-735]	[R].TPYEAYDPIGKYATATR.[F]	Kin of IRRE-like protein 1 OS	Homo sapiens	KIRREL1	1xGG [K11]	2	1.24	0.922797	89.3	110.7	33587.1	35122.2	33260.3	65877.7	22762.6	41655
P62910	P62910 [94-109]	[K].SYCAEIAHNVSSKNRK.[A]	60S ribosomal protein L32 OS	Homo sapiens	RPL32	1xCarbamidomethyl [C3]; 1xGG [K]	10	1.24	0.916759	89.3	110.7	37233.6	34529.4	36505.8	45250.5	28521.1	60397.9
Q6ZRI6	Q6ZRI6 [9-20]	[R].TLGPVMYGKLPR.[L]	Uncharacterized protein C15orf39 OS	Homo sapiens	C15orf39	1xGG [K9]	1	1.238	0.93144	89.4	110.6	9033.21			7193.47		17372.9
Q8NFH4	Q8NFH4 [95-105]	[K].FCTSAADMKIR.[L]	Nucleoporin Nup37 OS	Homo sapiens	NUP37	1xCarbamidomethyl [C2]; 1xGG [K9]	1	1.238	0.923179	89.4	110.6	31821.3	34980.1	31322.9	39382	26090.1	74373
P39023	P39023 [287-297]	[K].IGQGYLIKDGK.[L]	60S ribosomal protein L3 OS	Homo sapiens	RPL3	1xGG [K8]	1	1.237	0.93144	89.4	110.6	13253.3					16400.5
P15036	P15036 [423-432]	[R].YYYDKNIIHK.[T]	Protein C-ets-2 OS	Homo sapiens	ETS2	1xGG [K5]	7	1.237	0.932827	99.6	100.4	239543	160899	230590	232571	210361	296203
P78371	P78371 [282-293]	[R].ILKHGINCFINR.[Q]	T-complex protein 1 subunit beta OS	Homo sapiens	CCT2	1xCarbamidomethyl [C8]; 1xGG [K3]	5	1.236	0.93144	96.5	103.5	110991	81572.4	119325	147512	118821	119108
P84098	P84098 [43-52]	[R].KLIKDGLIIR.[K]	60S ribosomal protein L19 OS	Homo sapiens	RPL19	1xGG [K]	16	1.235	0.93144	89.5	110.5	462421	447883	510157	450388	570945	1.10671e+06
Q6UXN9	Q6UXN9 [91-101]	[R].YLSLHDNKYIR.[Y]	WD repeat-containing protein 82 OS	Homo sapiens	WDR82	1xGG [K8]	1	1.234	0.919332	80.6	119.4	31643.7	20856.5	25721.6	39051.2	22669.3	38127.4
O00418	O00418 [521-532]	[K].SILGKVHLAMVR.[Y]	Eukaryotic elongation factor 2 kinase OS	Homo sapiens	EEF2K	1xGG [K5]	6	1.233	0.917792	89.6	110.4	34590.2	37164.5	36750.8	47261.3	23065.8	45304.2
Q68DC2	Q68DC2 [469-477]	[K].LKLMQTLPR.[G]	Ankyrin repeat and SAM domain-containing protein 6 OS	Homo sapiens	ANKS6	1xOxidation [M4]; 1xGG [K2]	1	1.233	0.962325	89.6	110.4	202612	177282	150756	299339	218615	168573
P36578	P36578 [324-333]	[R].IMLKLNPYAK.[T]	60S ribosomal protein L4 OS	Homo sapiens	RPL4	1xGG [K]	13	1.232	0.93144	89.6	110.4	481222	433496	497930	592800	367136	812675
P27635	P27635 [99-110]	[R].INKMLSCAGADR.[L]	60S ribosomal protein L10 OS	Homo sapiens	RPL10	1xCarbamidomethyl [C7]; 1xGG [K3]	4	1.232	0.931799	105.3	94.7	138347	69340.9	113122	101765	85420	441436
O60832	O60832 [66-81]	[R].TTHYTPLACGSNPLKR.[E]	H/ACA ribonucleoprotein complex subunit DKC1 OS	Homo sapiens	DKC1	1xCarbamidomethyl [C9]; 1xGG [K15]	7	1.232	0.941138	89.6	110.4	56147	47154.1	55309.5	68147.2	54466.8	108220
P62263	P62263 [85-96]	[R].CKELGITALHIK.[L]	40S ribosomal protein S14 OS	Homo sapiens	RPS14	1xCarbamidomethyl [C1]; 1xGG [K2]	1	1.232	0.946789	89.6	110.4	67938.7	66765.9	84484.2	65935.5	83681.3	115285
Q7Z6Z7	Q7Z6Z7 [3445-3455]	[R].RSSLLTEKLLR.[L]	E3 ubiquitin-protein ligase HUWE1 OS	Homo sapiens	HUWE1	1xGG [K8]	1	1.232	0.926988	91.9	108.1	35483.6	20933.9	25831.7	30412.1	25784.4	84430.1
Q8IVM0	Q8IVM0 [139-154]	[R].AYADSYYYEDGGMKPR.[V]	Coiled-coil domain-containing protein 50 OS	Homo sapiens	CCDC50	1xGG [K14]	11	1.231	0.94949	89.7	110.3	136403	111427	121852	149968	99879	197108
Q96H55	Q96H55 [916-927]	[R].ALPQGSIKFHCR.[K]	Unconventional myosin-XIX OS	Homo sapiens	MYO19	1xCarbamidomethyl [C11]; 1xGG [K8]	8	1.23	0.945645	89.7	110.3	73491.8	56138.3	73177.1	106183	64707.9	90019.1
Q92626	Q92626 [170-186]	[R].ITHLVPGTFNHLESMKR.[L]	Peroxidasin homolog OS	Homo sapiens	PXDN	1xGG [K16]	2	1.228	0.941138	89.7	110.3	16743	9672.52	20211.9	20568	10645.6	29322.3
P62701	P62701 [231-240]	[K].GNKPWISLPR.[G]	40S ribosomal protein S4, X isoform OS	Homo sapiens	RPS4X	1xGG [K3]	1	1.227	0.932759	83.6	116.4	25617	18813.3	18732.6	29824.5		23034.3
Q9NZJ0	Q9NZJ0 [376-389]	[K].IATCSDDNTLKIWR.[L]	Denticleless protein homolog OS	Homo sapiens	DTL	1xCarbamidomethyl [C4]; 1xGG [K11]	10	1.222	0.960719	90	110	176447	168651	154578	206064	75434	227482
P61313	P61313 [173-188]	[R].GLGKGHKFHHTIGGSR.[R]	60S ribosomal protein L15 OS	Homo sapiens	RPL15	1xGG [K]	3	1.222	0.919332	90	110	33326.1	35001.2	64857.2	20677.2	96748.9	42783.6
P62753	P62753 [1-14]	[-].MKLNISFPATGCQK.[L]	40S ribosomal protein S6 OS	Homo sapiens	RPS6	1xCarbamidomethyl [C12]; 1xGG [K2]	1	1.222	0.913046	90.1	109.9	40290.3	49124.5	38215.9	49160.3	46716.8	75374.5
Q7Z736	Q7Z736 [619-636]	[R].EGGGGAGTAAAVLGGWKR.[L]	Pleckstrin homology domain-containing family H member 3 OS	Homo sapiens	PLEKHH3	1xGG [K17]	13	1.221	0.940251	90	110	110632	90601.4	106340	129864	78148.4	140552
P39023	P39023 [284-294]	[K].IYKIGQGYLIK.[D]	60S ribosomal protein L3 OS	Homo sapiens	RPL3	1xGG [K3]	3	1.219	0.93144	90.1	109.9	70419.1	32446.9	36543.7	44530.2	30046.4	245234
Q9Y282	Q9Y282 [1-8]	[-].MEALGKLK.[Q]	Endoplasmic reticulum-Golgi intermediate compartment protein 3 OS	Homo sapiens	ERGIC3	1xAcetyl [N-Term]; 1xGG [K8]	4	1.219	0.93144	90.1	109.9	56943.3	27467	35599.4	43384	29929.6	112451
Q5GLZ8	Q5GLZ8 [27-35]	[R].KSDFFINKR.[V]	Probable E3 ubiquitin-protein ligase HERC4 OS	Homo sapiens	HERC4	1xGG [K1]	7	1.218	0.957721	90.2	109.8	62923.5	51572.7	68530.7	76639.3	52477	103412
Q15477	Q15477 [1004-1019]	[R].KLEELIQGAQCVHSPR.[F]	Helicase SKI2W OS	Homo sapiens	SKIV2L	1xCarbamidomethyl [C11]; 1xGG [K1]	1	1.218	0.940612	90.2	109.8			14626.9	12878.6		24647.1
P62280	P62280 [140-147]	[R].FNVLKVTK.[A]	40S ribosomal protein S11 OS	Homo sapiens	RPS11	1xGG [K5]	9	1.214	0.958081	90.3	109.7	208843	194635	197413	211290	239593	500811
Q9BXB4; Q9BXB5	Q9BXB4 [386-396]; Q9BXB5 [416-426]	[KR].VVLPTFILEKR.[S]	Oxysterol-binding protein-related protein 11 OS	Homo sapiens	OSBPL11	1xGG [K10]	2	1.213	0.93144	90.4	109.6	9531.3			4467.56		29919
Q04323	Q04323 [97-107]	[K].RMLELVAQKQR.[E]	UBX domain-containing protein 1 OS	Homo sapiens	UBXN1	1xGG [K9]	1	1.213	0.931799	90.4	109.6	31331	19659.2	23755.7	28827.5	15854	75610.9
O00571	O00571 [264-276]	[R].KQYPISLVLAPTR.[E]	ATP-dependent RNA helicase DDX3X OS	Homo sapiens	DDX3X	1xGG [K1]	2	1.213	0.940219	90.4	109.6	11796.5		8800.18	12354.7	7995.04	28485.6
P61586	P61586 [151-164]	[R].IGAFGYMECSAKTK.[D]	Transforming protein RhoA OS	Homo sapiens	RHOA	1xCarbamidomethyl [C9]; 1xGG [K12]	2	1.212	0.934802	90.4	109.6	24000.8	22383.2	27507.5	29090.8	24524.8	103083
Q9NV96	Q9NV96 [203-215]	[K].GIAWWTDKNVKFR.[N]	Cell cycle control protein 50A OS	Homo sapiens	TMEM30A	1xGG [K]	3	1.212	0.940251	95.9	104.1	15396.8	7686.42	24731.1		6680.56	41796.7
P05556	P05556 [771-784]	[K].MNAKWDTGENPIYK.[S]	Integrin beta-1 OS	Homo sapiens	ITGB1	1xGG [K4]	2	1.21	0.95609	90.5	109.5	71528			48977.9		152828
P62753	P62753 [143-154]	[R].KLFNLSKEDDVR.[Q]	40S ribosomal protein S6 OS	Homo sapiens	RPS6	1xGG [K1]	2	1.208	0.938841	90.6	109.4	38210.4	31269.9	42636.7	14303.5	46143.8	89323.2
Q96CX6	Q96CX6 [103-120]	[R].LGGPSALPKGLAQSPLCR.[S]	Leucine-rich repeat-containing protein 58 OS	Homo sapiens	LRRC58	1xCarbamidomethyl [C17]; 1xGG [K9]	5	1.207	0.944909	90.6	109.4	117628	78886.1	93178.8	112485	84037.7	178815
P49207	P49207 [58-66]	[R].AVRPKVLMR.[L]	60S ribosomal protein L34 OS	Homo sapiens	RPL34	1xGG [K5]	3	1.207	0.969468	77.2	122.8	120467	106868	172134	191549	125643	207835
P46779	P46779 [12-20]	[R].NCSSFLIKR.[N]	60S ribosomal protein L28 OS	Homo sapiens	RPL28	1xCarbamidomethyl [C2]; 1xGG [K8]	1	1.207	0.95749	90.6	109.4	64050.6	67835.7	82818.2	68207	81855.9	122074
P08243	P08243 [163-176]	[K].GLVTLKHSATPFLK.[V]	Asparagine synthetase [glutamine-hydrolyzing] OS	Homo sapiens	ASNS	1xGG [K6]	1	1.207	0.937142	90.6	109.4	45673.1		22123.3	15795.5		93148.5
P62910	P62910 [94-108]	[K].SYCAEIAHNVSSKNR.[K]	60S ribosomal protein L32 OS	Homo sapiens	RPL32	1xCarbamidomethyl [C3]; 1xGG [K13]	3	1.205	0.944596	91	109	16191.4	15864.6	16572.4	19109.6	19406.6	22516.7
P23246	P23246 [410-425]	[R].STGKGIVEFASKPAAR.[K]	Splicing factor, proline- and glutamine-rich OS	Homo sapiens	SFPQ	1xGG [K4]	11	1.203	0.95749	91.7	108.3	98993.7	116072	115196	136180	119096	197741
Q5QP82	Q5QP82 [473-485]	[R].GYIKELCFSPDGR.[M]	DDB1- and CUL4-associated factor 10 OS	Homo sapiens	DCAF10	1xCarbamidomethyl [C7]; 1xGG [K4]	2	1.203	0.932759	90.8	109.2	32321.4	26903	26772.7	32360.9	24672.7	61211.3
Q15417	Q15417 [252-265]	[K].VASQKGMSVYGLGR.[Q]	Calponin-3 OS	Homo sapiens	CNN3	1xGG [K5]	2	1.202	0.917254	92.9	107.1	41105.2	39326.9	50931.1	47272.6	47415	105442
Q9Y289	Q9Y289 [569-580]	[K].LLSLLPLSCQKR.[L]	Sodium-dependent multivitamin transporter OS	Homo sapiens	SLC5A6	1xCarbamidomethyl [C9]; 1xGG [K11]	2	1.2	0.934802	104.5	95.5	37026.2	19189.3	32114.6	29337.7	27490.6	44437
P51812; Q15418	P51812 [559-569]; Q15418 [555-565]	[R].ICDFGFAKQLR.[AG]	Ribosomal protein S6 kinase alpha-3 OS	Homo sapiens	RPS6KA3	1xCarbamidomethyl [C2]; 1xGG [K8]	2	1.2	0.945645	96.8	103.2	25489.7	12335.9	15948.2	16997.1	14802.7	54190.8
Q92626	Q92626 [766-779]	[R].LLKSVYENGFNTPR.[G]	Peroxidasin homolog OS	Homo sapiens	PXDN	1xDeamidated [N8]; 1xGG [K3]	3	1.197	0.94699	91	109	21021.1	22805.6	20599.3	20816.2	25159.6	40304.5
P24928	P24928 [1124-1135]	[R].LKELINISKKPK.[T]	DNA-directed RNA polymerase II subunit RPB1 OS	Homo sapiens	POLR2A	1xGG [K10]	1	1.197	0.926751	91	109	40960.8		33376.7	44253.1	31253.5	66673.1
P67809	P67809 [59-69]	[K].VLGTVKWFNVR.[N]	Y-box-binding protein 1 OS	Homo sapiens	YBX1	1xGG [K6]	12	1.196	0.972694	91.1	108.9	189994	139979	169417	202674	87691.1	342267
P25787	P25787 [61-84]	[R].SVHKVEPITKHIGLVYSGMGPDYR.[V]	Proteasome subunit alpha type-2 OS	Homo sapiens	PSMA2	1xOxidation [M19]; 1xGG [K10]	4	1.196	0.956046	91.1	108.9	266891	154700	266780	184958	318697	384110
P55854	P55854 [35-44]	[K].RHTPLSKLMK.[A]	Small ubiquitin-related modifier 3 OS	Homo sapiens	SUMO3	1xGG [K7]	7	1.195	0.954873	91.1	108.9	219869	169435	220399	262725	158065	350706
P26639	P26639 [239-253]	[R].ILNEKVNTPTTTVYR.[C]	Threonine--tRNA ligase 1, cytoplasmic OS	Homo sapiens	TARS1	1xGG [K5]	3	1.194	0.960719	91.2	108.8	88176.8	69708	62997.3	83228	63946.8	171037
P68104	P68104 [386-395]	[K].KLEDGPKFLK.[S]	Elongation factor 1-alpha 1 OS	Homo sapiens	EEF1A1	1xGG [K10]	2	1.194	0.975036	97.6	102.4	167091	94507.2	195651	175410	112811	343716
P48643	P48643 [36-49]	[K].SHIMAAKAVANTMR.[T]	T-complex protein 1 subunit epsilon OS	Homo sapiens	CCT5	1xOxidation [M4]; 1xGG [K7]	5	1.193	0.941725	91.2	108.8	76037.9	45432.5	61133.9	47921.7	72922.6	131437
P68366	P68366 [327-339]	[K].DVNAAIAAIKTKR.[S]	Tubulin alpha-4A chain OS	Homo sapiens	TUBA4A	1xGG [K]	9	1.193	0.936026	91.2	108.8	49262.2	42549.9	60320.6	77508.1	58748.4	29822.4
P18621	P18621 [47-61]	[K].YLKDVTLQKQCVPFR.[R]	60S ribosomal protein L17 OS	Homo sapiens	RPL17	1xCarbamidomethyl [C11]; 1xGG [K9]	2	1.192	0.9437	91.2	108.8	23685.4	21650.9	27474.3	28230.5	23468.6	65464.2
Q9Y617	Q9Y617 [324-336]	[K].ALELNMLSLKGHR.[S]	Phosphoserine aminotransferase OS	Homo sapiens	PSAT1	1xGG [K10]	9	1.192	0.949581	91.2	108.8	136059	89443.7	105221	125465	77115.8	412209
P62913	P62913 [36-52]	[R].AAKVLEQLTGQTPVFSK.[A]	60S ribosomal protein L11 OS	Homo sapiens	RPL11	1xGG [K3]	5	1.192	0.962325	91.2	108.8	19755.3	15566.9	17756	41079.8	15400.3	21161.4
A0A0B4J2F2	A0A0B4J2F2 [574-587]	[R].ASDTSLTQGLKAFR.[Q]	Probable serine/threonine-protein kinase SIK1B OS	Homo sapiens	SIK1B	1xGG [K11]	8	1.192	0.967218	91.3	108.7	196122	136215	153811	183271	131493	323066
P61513	P61513 [28-44]	[K].KIEISQHAKYTCSFCGK.[T]	60S ribosomal protein L37a OS	Homo sapiens	RPL37A	2xCarbamidomethyl [C12; C15]; 1xGG [K]	9	1.191	0.952147	91.3	108.7	118759	110572	108067	88108.4	131678	190253
P31040	P31040 [172-182]	[R].AFGGQSLKFGK.[G]	Succinate dehydrogenase [ubiquinone] flavoprotein subunit, mitochondrial OS	Homo sapiens	SDHA	1xGG [K8]	3	1.19	0.966264	93.7	106.3	83945.5	54425.8	76545.6	86855.8	64791.2	133797
Q9Y6C9	Q9Y6C9 [288-300]	[R].KVPFGKTYCCDLK.[M]	Mitochondrial carrier homolog 2 OS	Homo sapiens	MTCH2	2xCarbamidomethyl [C9; C10]; 1xGG [K6]	3	1.19	0.9437	94.8	105.2	35830.2	24198.7	27319.7	28788.4	30345	58263
P63241	P63241 [28-39]	[K].NGFVVLKGRPCK.[I]	Eukaryotic translation initiation factor 5A-1 OS	Homo sapiens	EIF5A	1xCarbamidomethyl [C11]; 1xGG [K]	9	1.19	0.945645	91.3	108.7	152434	78709.4	101452	120710	81976.1	214471
P18583	P18583 [11-18]	[R].SFVVSKFR.[E]	Protein SON OS	Homo sapiens	SON	1xGG [K6]	2	1.189	0.962325	91.4	108.6	85311.5	63253.8	68957.1	82008.3	74967.2	135013
P31327	P31327 [1158-1174]	[R].VSQEHPVVLTKFVEGAR.[E]	Carbamoyl-phosphate synthase [ammonia], mitochondrial OS	Homo sapiens	CPS1	1xGG [K11]	1	1.184	0.957721	92.5	107.5	27268	14043.2	18408.2	21409.8	16625	83442.3
P23528; P60981	P23528 [115-126]; P60981 [115-126]	[K].MIYASSKDAIKK.[K]	Cofilin-1 OS	Homo sapiens	CFL1	1xGG [K]	5	1.181	0.963574	91.7	108.3	62687.1			76514.8		71688.7
Q96CG3	Q96CG3 [39-51]	[R].EKLPSSEVVKFGR.[N]	TRAF-interacting protein with FHA domain-containing protein A OS	Homo sapiens	TIFA	1xGG [K10]	2	1.179	0.945645	105.5	94.5	48507.4	24750.5	41480.8	37172.7	30887.4	57186
P62805	P62805 [22-36]	[K].VLRDNIQGITKPAIR.[R]	Histone H4 OS	Homo sapiens	H4C1	1xGG [K11]	5	1.178	0.948081	91.3	108.7	23832.4	13585.2	22162.4	27692.2	16004.4	26400.6
P06493	P06493 [10-22]	[K].IGEGTYGVVYKGR.[H]	Cyclin-dependent kinase 1 OS	Homo sapiens	CDK1	1xGG [K11]	11	1.177	0.957721	89	111	635397	456942	511007	637109	374910	748057
P21796	P21796 [97-110]	[K].LTFDSSFSPNTGKK.[N]	Voltage-dependent anion-selective channel protein 1 OS	Homo sapiens	VDAC1	1xGG [K14]	1	1.177	0.967415	85.3	114.7	19129.6	16268.6	12794.3	22517.5	11373.3	21853.5
P54819	P54819 [18-34]	[R].AVLLGPPGAGKGTQAPR.[L]	Adenylate kinase 2, mitochondrial OS	Homo sapiens	AK2	1xGG [K11]	1	1.176	0.940219	85.8	114.2	77388.2	45356.3	50655	80792.6	56345.8
P08238	P08238 [624-639]	[K].KHLEINPDHPIVETLR.[Q]	Heat shock protein HSP 90-beta OS	Homo sapiens	HSP90AB1	1xGG [K1]	3	1.176	0.957721	91.9	108.1	169132	111128	92061.2	95920.1	130718	232938
Q9Y4P3	Q9Y4P3 [116-125]	[R].IWSTKDFLQR.[E]	Transducin beta-like protein 2 OS	Homo sapiens	TBL2	1xGG [K5]	1	1.175	0.94949	84.6	115.4	62760.3	20376.8	28770.1	28460.8		54209.1
P36578	P36578 [328-336]	[K].LNPYAKTMR.[R]	60S ribosomal protein L4 OS	Homo sapiens	RPL4	1xGG [K6]	2	1.174	0.962489	104.8	95.2	112652	64439.7	107138	97243.3	75667.4	291951
P55854	P55854 [21-35]	[K].VAGQDGSVVQFKIKR.[HQ]	Small ubiquitin-related modifier 3 OS	Homo sapiens	SUMO3	1xGG [K]	27	1.174	0.957721	94.4	105.6	2.08003e+06	1.44293e+06	1.64319e+06	1.83971e+06	1.69436e+06	5.04512e+06
P62241	P62241 [27-41]	[K].YELGRPAANTKIGPR.[R]	40S ribosomal protein S8 OS	Homo sapiens	RPS8	1xGG [K11]	9	1.172	0.95224	101.9	98.1	42799.5	27017.3	39469.7	31665.7	37998.4	85994.3
P84243; P68431; Q71DI3	P84243 [54-64]; P68431 [54-64]; Q71DI3 [54-64]	[R].RYQKSTELLIR.[K]	Histone H3.3 OS	Homo sapiens	H3-3A	1xGG [K4]	10	1.171	0.9581	92.1	107.9	146530	94087.4	87622.4	110130	97082.9	189769
Q08499	Q08499 [238-254]	[R].NNFAALTNLQDRAPSKR.[S]	cAMP-specific 3',5'-cyclic phosphodiesterase 4D OS	Homo sapiens	PDE4D	1xGG [K16]	1	1.171	0.946789	93.4	106.6	31606.6	30165	29249.3	34261.1	34425.5	49487.9
Q9BWF3	Q9BWF3 [80-95]	[K].LHVGNISPTCTNKELR.[A]	RNA-binding protein 4 OS	Homo sapiens	RBM4	1xCarbamidomethyl [C10]; 1xGG [K13]	8	1.17	0.945645	99.3	100.7	54731.9	43845.1	55221.2	51313.1	55448.7	96289.6
P62979	P62979 [139-156]	[R].HYCGKCCLTYCFNKPEDK.[-]	Ubiquitin-40S ribosomal protein S27a OS	Homo sapiens	RPS27A	4xCarbamidomethyl [C3; C6; C7; C11]; 1xGG [K5]	7	1.17	0.966124	114.6	85.4	182014	106727	172806	124917	128755	358640
Q9NQR1	Q9NQR1 [270-279]	[R].GVIATKQFSR.[G]	N-lysine methyltransferase KMT5A OS	Homo sapiens	KMT5A	1xGG [K6]	3	1.169	0.948081	92.2	107.8	62104.6	50091.8	51219.6	59890.3	41362.7	95236.5
P53999	P53999 [54-70]	[K].QSSSSRDDNMFQIGKMR.[Y]	Activated RNA polymerase II transcriptional coactivator p15 OS	Homo sapiens	SUB1	1xGG [K15]	2	1.168	0.95224	92.3	107.7	29397.9	36703.5	33636.7			39279.1
P42330	P42330 [172-183]	[R].QLEMILNKPGLK.[Y]	Aldo-keto reductase family 1 member C3 OS	Homo sapiens	AKR1C3	1xGG [K8]	4	1.167	0.962489	92.3	107.7	59710.3	59228.8	57475.4	69109.8	46668.9	71512.8
P62979	P62979 [43-54]	[R].LIFAGKQLEDGR.[T]	Ubiquitin-40S ribosomal protein S27a OS	Homo sapiens	RPS27A	1xGG [K6]	40	1.166	0.960719	92.3	107.7	5.90615e+07	4.23487e+07	4.92337e+07	5.74038e+07	4.72945e+07	3.1706e+08
P35222	P35222 [171-181]	[K].AAVMVHQLSKK.[E]	Catenin beta-1 OS	Homo sapiens	CTNNB1	1xGG [K]	7	1.164	0.970668	95.5	104.5	68993.6	57051	73919	45812.7		124656
P06858	P06858 [117-137]	[R].AQEHYPVSAGYTKLVGQDVAR.[F]	Lipoprotein lipase OS	Homo sapiens	LPL	1xGG [K13]	15	1.16	0.966264	92.6	107.4	288244	204090	219606	254823	124275	373311
O60884	O60884 [140-158]	[K].NVLCSACSGQGGKSGAVQK.[C]	DnaJ homolog subfamily A member 2 OS	Homo sapiens	DNAJA2	2xCarbamidomethyl [C4; C7]; 1xGG [K13]	7	1.159	0.957721	83.3	116.7	20110.2	19606.3	25306.2	21092.7	28175.7	29336.4
P40429	P40429 [117-128]	[K].RMVVPAALKVVR.[L]	60S ribosomal protein L13a OS	Homo sapiens	RPL13A	1xGG [K9]	12	1.158	0.972053	92.7	107.3	73232	71603.3	71131.7	82930.2	64913.5	129166
Q9Y4C2	Q9Y4C2 [798-810]	[R].ANIALWPPVREKR.[V]	TRPM8 channel-associated factor 1 OS	Homo sapiens	TCAF1	1xGG [K12]	9	1.158	0.962325	92.7	107.3	350604	303374	533733	1.31057e+06	406094	343780
O60266	O60266 [413-429]	[R].VGVHTGTVLGGVLGQKR.[W]	Adenylate cyclase type 3 OS	Homo sapiens	ADCY3	1xGG [K16]	5	1.157	0.962489	92.7	107.3	64802.1	60527	53180.5	70024.5	51123.3	94175.4
Q9ULT8	Q9ULT8 [240-258]	[R].MAAAGGTVSGPSSACKPGR.[S]	E3 ubiquitin-protein ligase HECTD1 OS	Homo sapiens	HECTD1	1xCarbamidomethyl [C15]; 1xGG [K16]	4	1.156	0.95749	102.5	97.5	13897.1	13821.1	7375.99	10773.7		16017.3
P36956	P36956 [918-927]	[R].AALHSFKAAR.[A]	Sterol regulatory element-binding protein 1 OS	Homo sapiens	SREBF1	1xGG [K7]	2	1.156	0.974463	87.9	112.1	72063.8	127799	206097	166867	83322.9	163007
P61088	P61088 [75-85]	[K].IYHPNVDKLGR.[I]	Ubiquitin-conjugating enzyme E2 N OS	Homo sapiens	UBE2N	1xGG [K8]	2	1.155	0.965103	83.7	116.3	70854	43078.5	57868.3	81825.1	31080.4	80360.5
Q99436	Q99436 [125-132]	[R].MLKQMLFR.[FY]	Proteasome subunit beta type-7 OS	Homo sapiens	PSMB7	1xGG [K3]	2	1.154	0.940984	92.9	107.1	43520.2	36638.9	43470.9	50146.6	29833.9	63822.2
Q8TED1	Q8TED1 [128-139]	[R].KNYGVTFPIFHK.[I]	Probable glutathione peroxidase 8 OS	Homo sapiens	GPX8	1xGG [K1]	6	1.151	0.972694	101.6	98.4	80830.6	46560.8	73305.6	70945.1	53577.6	153080
P26639	P26639 [620-638]	[R].QVMVVPVGPTCDEYAQKVR.[Q]	Threonine--tRNA ligase 1, cytoplasmic OS	Homo sapiens	TARS1	1xCarbamidomethyl [C11]; 1xOxidation [M3]; 1xGG [K17]	5	1.15	0.957721	105.1	94.9	59280.1	27026.6	39940	31690.2	36098	68160
Q13347	Q13347 [281-298]	[R].VKGHFGPINSVAFHPDGK.[S]	Eukaryotic translation initiation factor 3 subunit I OS	Homo sapiens	EIF3I	1xGG [K2]	7	1.15	0.969506	107.2	92.8	285942	205875	285910	236711	247367	556901
P62277	P62277 [43-55]	[K].KGLTPSQIGVILR.[D]	40S ribosomal protein S13 OS	Homo sapiens	RPS13	1xGG [K1]	1	1.15	0.957721	110.4	89.6	41765.9		20512.1	23751.4	23426.1	92025
Q96CX6	Q96CX6 [315-323]	[K].FVDFCGKYR.[L]	Leucine-rich repeat-containing protein 58 OS	Homo sapiens	LRRC58	1xCarbamidomethyl [C5]; 1xGG [K7]	4	1.149	0.9443	87.7	112.3	58785.7	43135.6	45132.9	35907.3		93166.6
P35579	P35579 [186-199]	[K].KVIQYLAYVASSHK.[S]	Myosin-9 OS	Homo sapiens	MYH9	1xGG [K1]	2	1.149	0.956046	99.9	100.1	42285.4	33706.8	43901.5	38729.6	42329.8	201569
P46782	P46782 [45-55]	[K].YAKYLPHSAGR.[Y]	40S ribosomal protein S5 OS	Homo sapiens	RPS5	1xGG [K3]	7	1.148	0.985746	93.1	106.9	178855	124388	169046	194068	158732	204701
P49458	P49458 [13-26]	[R].AAEKLYLADPMKAR.[V]	Signal recognition particle 9 kDa protein OS	Homo sapiens	SRP9	1xGG [K4]	6	1.147	0.977976	93.2	106.8	96475.7	93029.1	86609.9	130461	106680	93969.8
Q9H0U9	Q9H0U9 [249-259]	[R].AFQQLEHKFGR.[M]	Testis-specific Y-encoded-like protein 1 OS	Homo sapiens	TSPYL1	1xGG [K8]	1	1.147	0.966728	90.8	109.2	54895.8	47735.5	68441.3	66067	39878.4	78506.7
O00622	O00622 [195-208]	[R].NNELIAVGKGSSLK.[R]	CCN family member 1 OS	Homo sapiens	CCN1	1xGG [K9]	3	1.147	0.949255	93.2	106.8	48409.2	28288.7				42441.8
Q6W2J9	Q6W2J9 [1456-1469]	[R].LIVNKNAGETLLQR.[A]	BCL-6 corepressor OS	Homo sapiens	BCOR	1xGG [K5]	12	1.145	0.982275	93.2	106.8	219877	169920	184162	210851	126782	337588
P62424	P62424 [176-185]	[R].KMGVPYCIIK.[G]	60S ribosomal protein L7a OS	Homo sapiens	RPL7A	1xCarbamidomethyl [C7]; 1xGG [K1]	8	1.145	0.980047	93.2	106.8	142777	116295	132863	152164	112538	295740
P61254; Q9UNX3	P61254 [90-108]; Q9UNX3 [90-108]	[K].ANGTTVHVGIHPSKVVITR.[L]	60S ribosomal protein L26 OS	Homo sapiens	RPL26	1xGG [K14]	4	1.143	0.960719	93.3	106.7	12468.5	14006.9				15111.4
P60981	P60981 [14-21]	[R].IFYDMKVR.[K]	Destrin OS	Homo sapiens	DSTN	1xGG [K6]	3	1.142	0.966124	93.4	106.6	51460.9	41193.7	67393.7	95371.7	32367	58751.4
P49411	P49411 [301-315]	[R].TVVTGIEMFHKSLER.[A]	Elongation factor Tu, mitochondrial OS	Homo sapiens	TUFM	1xGG [K11]	3	1.142	0.960719	99.8	100.2	42495.4	26418.6	38079.9	23636.8		61946
Q9UKX5	Q9UKX5 [148-158]	[R].FSKTVAPALQR.[C]	Integrin alpha-11 OS	Homo sapiens	ITGA11	1xGG [K3]	4	1.141	0.960719	100	100	41346.3	21138	36340.5	29920.8		44212.4
B5ME19	B5ME19 [643-654]	[R].AKELLGQGLLLR.[S]	Eukaryotic translation initiation factor 3 subunit C-like protein OS	Homo sapiens	EIF3CL	1xGG [K2]	18	1.14	0.98405	93.5	106.5	223904	154006	192550	219540	152166	299094
Q8IVM0	Q8IVM0 [128-138]	[R].KKHFPEFPATR.[A]	Coiled-coil domain-containing protein 50 OS	Homo sapiens	CCDC50	1xGG [K2]	17	1.14	0.971858	84.3	115.7	244141	204033	295717	334809	197934	337227
P68371	P68371 [47-62]	[R].INVYYNEATGGKYVPR.[A]	Tubulin beta-4B chain OS	Homo sapiens	TUBB4B	1xGG [K12]	19	1.138	0.969414	93.5	106.5	668662	540636	579183	659055	475938	859558
Q12834	Q12834 [486-499]	[K].ASAAKSSLIHQGIR.[-]	Cell division cycle protein 20 homolog OS	Homo sapiens	CDC20	1xGG [K5]	3	1.138	0.978153	97.4	102.6	79941.5	61665.5	76465.4	80522.4	70149.9	145125
P15311	P15311 [72-81]	[KR].KENPLQFKFR.[A]	Ezrin OS	Homo sapiens	EZR	1xGG [K8]	7	1.138	0.974145	93.6	106.4	494167	296556	298612	339686	273266	842829
P07355	P07355 [105-119]	[K].TPAQYDASELKASMK.[G]	Annexin A2 OS	Homo sapiens	ANXA2	1xGG [K]	4	1.137	0.9581	108	92	106051	41500.9	62234.9	47196.9	52981.1	249061
P08865	P08865 [86-102]	[R].AVLKFAAATGATPIAGR.[F]	40S ribosomal protein SA OS	Homo sapiens	RPSA	1xGG [K4]	21	1.136	0.970209	93.7	106.3	580931	391322	426845	484701	390756	692133
Q9HAZ2	Q9HAZ2 [317-326]	[K].AFNWKSNLIR.[H]	Histone-lysine N-methyltransferase PRDM16 OS	Homo sapiens	PRDM16	1xGG [K5]	2	1.136	0.960719	92.1	107.9	32856.8	26779.1	36602.8	38720.7	30433.8	38469.3
Q969N2	Q969N2 [179-191]	[R].EVVCTENLTPWKK.[L]	GPI transamidase component PIG-T OS	Homo sapiens	PIGT	1xCarbamidomethyl [C4]; 1xGG [K12]	1	1.134	0.960719	104.9	95.1	31086	19781.6	30422.1	27554.8	22422.7	62259.8
Q14166	Q14166 [426-440]	[R].SLDTHVTKSLHSIIR.[H]	Tubulin--tyrosine ligase-like protein 12 OS	Homo sapiens	TTLL12	1xGG [K8]	4	1.131	0.972216	92.6	107.4	74311.2	60401.1	51677.1	82945.7	59261.3
Q6R327	Q6R327 [1326-1335]	[R].DAFGYATLKR.[L]	Rapamycin-insensitive companion of mTOR OS	Homo sapiens	RICTOR	1xGG [K9]	8	1.13	0.985746	91.2	108.8	129079	126964	138862	156974	118683	154085
P51970	P51970 [27-47]	[K].AAAHHYGAQCDKPNKEFMLCR.[W]	NADH dehydrogenase [ubiquinone] 1 alpha subcomplex subunit 8 OS	Homo sapiens	NDUFA8	2xCarbamidomethyl [C10; C20]; 1xGG [K15]	1	1.128	0.963574	106.5	93.5	20055.2	11773.6	20020.6		13670.8	22600.7
P62805	P62805 [21-36]	[R].KVLRDNIQGITKPAIR.[R]	Histone H4 OS	Homo sapiens	H4C1	1xGG [K]	4	1.128	0.981257	105.6	94.4	110826	22827.1	107077	43549.6	95724.1	125032
Q71UI9	Q71UI9 [103-122]	[K].ATIAGGGVIPHIHKSLIGKK.[G]	Histone H2A.V OS	Homo sapiens	H2AFV	1xGG [K]	3	1.128	0.962489	94	106	17337	56966.3	40022.8	63494.3	45134.4	29946
Q14249	Q14249 [67-78]	[K].YGLPGLAQLKSR.[E]	Endonuclease G, mitochondrial OS	Homo sapiens	ENDOG	1xGG [K10]	3	1.126	0.957721	94.1	105.9	56864	49054.5	50725.3	57099.8	41611.8	70505.9
P61978	P61978 [149-166]	[R].LLIHQSLAGGIIGVKGAK.[I]	Heterogeneous nuclear ribonucleoprotein K OS	Homo sapiens	HNRNPK	1xGG [K15]	7	1.126	0.98405	94.1	105.9	99992.6	77902.3	73464.7	87732.4	40727.4	178030
P22695	P22695 [242-254]	[R].GGLGLSGAKANYR.[G]	Cytochrome b-c1 complex subunit 2, mitochondrial OS	Homo sapiens	UQCRC2	1xGG [K9]	2	1.125	0.966124	94.1	105.9	27495.8	16239.8	16682	18759.9	14186.5	47094.8
P41440	P41440 [230-243]	[R].MNPGPGGKLGHALR.[V]	Reduced folate transporter OS	Homo sapiens	SLC19A1	1xGG [K8]	5	1.124	0.962745	94.2	105.8	51659.5	31411	34241.4	38473.9	35495.7	47724.2
P22087	P22087 [142-162]	[R].SKLAAAILGGVDQIHIKPGAK.[V]	rRNA 2'-O-methyltransferase fibrillarin OS	Homo sapiens	FBL	1xGG [K2]	1	1.124	0.967218	94.2	105.8	44223.3	21957.5	21224.2	11848.3	24682.4	50323.3
O15061	O15061 [1126-1136]	[R].HIKLGPSEVWR.[T]	Synemin OS	Homo sapiens	SYNM	1xGG [K3]	3	1.123	0.963386	89.3	110.7	36246.1	32469.5	30078.1	40228.6	27689.5	40704.2
Q9Y285	Q9Y285 [339-355]	[R].LAQKKPFTPVKYFSIDR.[V]	Phenylalanine--tRNA ligase alpha subunit OS	Homo sapiens	FARSA	1xGG [K5]	5	1.121	0.960719	94.3	105.7	67263.1	40620.3	50782.5	56939.2	33658.1	85712.4
Q8TED1	Q8TED1 [153-163]	[R].FLVDSSKKEPR.[W]	Probable glutathione peroxidase 8 OS	Homo sapiens	GPX8	1xGG [K8]	1	1.12	0.963939	94.3	105.7	16852.8	14361.6	13364	16087.9	9942.98	21130.8
P49815	P49815 [1033-1044]	[R].YVFSNFTAVPKR.[S]	Tuberin OS	Homo sapiens	TSC2	1xGG [K11]	2	1.119	0.960719	100.4	99.6	47371.2	17398.3	32361.6	16519.4		62447
Q8IZT6	Q8IZT6 [2203-2213]	[R].YRQQTYFNKLK.[K]	Abnormal spindle-like microcephaly-associated protein OS	Homo sapiens	ASPM	1xGG [K9]	1	1.118	0.962489	91.5	108.5	37865	25643	27255.9	32320.8	28569.6	42347.4
Q71U36; Q9BQE3; P68366	Q71U36 [391-401]; Q9BQE3 [391-401]; P68366 [391-401]	[R].LDHKFDLMYAK.[R]	Tubulin alpha-1A chain OS	Homo sapiens	TUBA1A	1xGG [K4]	7	1.117	0.977591	94.5	105.5	493666	257811	393188	439186	261252	1.05392e+06
Q02543	Q02543 [167-176]	[R].FTTKRPNTFF.[-]	60S ribosomal protein L18a OS	Homo sapiens	RPL18A	1xGG [K4]	4	1.117	0.977976	94.5	105.5	122566	110948	118533	209790	101388	132413
P43353	P43353 [285-293]	[R].IINQKQFQR.[L]	Aldehyde dehydrogenase family 3 member B1 OS	Homo sapiens	ALDH3B1	1xGG [K5]	5	1.116	0.983152	91.8	108.2	235482	217768	267789	277450	141320	298927
Q12905	Q12905 [44-60]	[R].VKPAPDETSFSEALLKR.[N]	Interleukin enhancer-binding factor 2 OS	Homo sapiens	ILF2	1xGG [K]	13	1.116	0.9922	94.5	105.5	244902	141653	184663	206097	118745	278095
P08670	P08670 [441-450]	[R].TLLIKTVETR.[D]	Vimentin OS	Homo sapiens	VIM	1xGG [K5]	4	1.115	0.9922	94.6	105.4	199800	170428	217765	222740	140915	366693
P09651-2; P09651	P09651-2 [285-300]; P09651 [337-352]	[R].SSGPYGGGGQYFAKPR.[N]	Isoform A1-A of Heterogeneous nuclear ribonucleoprotein A1 OS	Homo sapiens	HNRNPA1	1xGG [K14]	11	1.114	0.98405	94.6	105.4	204503	241343	186879	227873	221615	268662
P62424	P62424 [236-249]	[R].HWGGNVLGPKSVAR.[I]	60S ribosomal protein L7a OS	Homo sapiens	RPL7A	1xGG [K10]	10	1.113	0.977976	94.7	105.3	739565	788982	714289	822833	524141	1.33685e+06
Q16778; Q5QNW6; O60814; Q8N257	Q16778 [45-58]; Q5QNW6 [45-58]; O60814 [45-58]; Q8N257 [45-58]	[K].VLKQVHPDTGISSK.[A]	Histone H2B type 2-E OS	Homo sapiens	HIST2H2BE	1xGG [K3]	4	1.112	0.954389	94.7	105.3	55352.1	42830.2	40443.6	47618	25687.1	95636
Q8TDB6	Q8TDB6 [694-712]	[R].VLGVSDVITWNDIHHKTSR.[F]	E3 ubiquitin-protein ligase DTX3L OS	Homo sapiens	DTX3L	1xGG [K16]	1	1.111	0.965377	107.6	92.4	14213.8	8137.93	13899.6	8233.6		17332.2
Q9BVT8	Q9BVT8 [107-118]	[R].LKFLNDSEQVAR.[A]	Transmembrane and ubiquitin-like domain-containing protein 1 OS	Homo sapiens	TMUB1	1xGG [K2]	6	1.11	0.978153	94.8	105.2	110745	108919	107323	120858	88683.4	135318
P31327	P31327 [804-814]	[R].TFEESFQKALR.[M]	Carbamoyl-phosphate synthase [ammonia], mitochondrial OS	Homo sapiens	CPS1	1xGG [K8]	9	1.11	0.96468	94.8	105.2	52078.5	39536	53839.2	57783.6	41943	73948.8
P07910-2	P07910-2 [30-42]	[K].KSDVEAIFSKYGK.[I]	Isoform C1 of Heterogeneous nuclear ribonucleoproteins C1/C2 OS	Homo sapiens	HNRNPC	1xGG [K10]	7	1.109	0.986341	103.2	96.8	141862	110799	139802	131005	122862	213746
P14618	P14618 [264-278]	[K].NIKIISKIENHEGVR.[R]	Pyruvate kinase PKM OS	Homo sapiens	PKM	1xGG [K3]	18	1.108	0.999951	94.9	105.1	185306	167700	200314	278461	205260	99490
O43765	O43765 [151-164]	[R].AICIDPAYSKAYGR.[M]	Small glutamine-rich tetratricopeptide repeat-containing protein alpha OS	Homo sapiens	SGTA	1xCarbamidomethyl [C3]; 1xGG [K10]	5	1.108	0.978153	89.7	110.3	303500	311229	409810	336245	382516	384043
Q14137	Q14137 [339-345]	[R].KLSFLPR.[K]	Ribosome biogenesis protein BOP1 OS	Homo sapiens	BOP1	1xGG [K1]	2	1.108	0.979075	99.4	100.6	68786.6	49191.5	67613.8	64532.4	68420.6	76240.9
P13010	P13010 [339-353]	[K].CFSVLGFCKSSQVQR.[R]	X-ray repair cross-complementing protein 5 OS	Homo sapiens	XRCC5	2xCarbamidomethyl [C1; C8]; 1xGG [K9]	2	1.107	0.970608	96.8	103.2	33001.4	12090.7	20725.1		10594.4	46144
A0A087WT03	A0A087WT03 [86-98]	[R].KSSTLILPHATLR.[D]	T cell receptor alpha variable 26-1 OS	Homo sapiens	TRAV26-1	1xGG [K1]	1	1.105	0.981257	111.9	88.1	302176	549689	573452	432491	1.27432e+06	333884
P61313	P61313 [145-159]	[R].NPDTQWITKPVHKHR.[E]	60S ribosomal protein L15 OS	Homo sapiens	RPL15	1xGG [K13]	14	1.104	0.989674	95.1	104.9	357025	210781	274855	303376	198972	906476
P07737	P07737 [92-108]	[K].STGGAPTFNVTVTKTDK.[T]	Profilin-1 OS	Homo sapiens	PFN1	1xGG [K14]	3	1.102	0.957721	95.1	104.9	88127.9	51088.7	55237.9	45020.9	60893.8	284757
P27708	P27708 [178-191]	[R].ILALDCGLKYNQIR.[C]	CAD protein OS	Homo sapiens	CAD	1xCarbamidomethyl [C6]; 1xGG [K9]	12	1.101	0.98333	95.2	104.8	119894	108289	102437	119186	65285.9	132444
Q08J23	Q08J23 [221-230]	[R].CYLLVHQAKR.[L]	RNA cytosine C(5)-methyltransferase NSUN2 OS	Homo sapiens	NSUN2	1xCarbamidomethyl [C1]; 1xGG [K9]	5	1.101	0.980047	95.2	104.8	84099.3	61572.9	60956.1	67806.3	66707.6	145552
Q9NSB4	Q9NSB4 [131-139]	[R].FASFINKVR.[F]	Keratin, type II cuticular Hb2 OS	Homo sapiens	KRT82	1xDeamidated [N6]; 1xGG [K7]	5	1.101	0.989674	113.8	86.2	99186.8	66585.6	102971	75058	73321.8	503894
P06493	P06493 [244-254]	[K].WKPGSLASHVK.[N]	Cyclin-dependent kinase 1 OS	Homo sapiens	CDK1	1xGG [K2]	4	1.098	0.978153	95.3	104.7	451975	323235	348863	383182	202725	574999
P14618	P14618 [267-278]	[K].IISKIENHEGVR.[R]	Pyruvate kinase PKM OS	Homo sapiens	PKM	1xGG [K4]	14	1.097	0.991193	95.4	104.6	257979	186415	250891	275333	173506	468684
P55209	P55209 [106-117]	[K].YAVLYQPLFDKR.[F]	Nucleosome assembly protein 1-like 1 OS	Homo sapiens	NAP1L1	1xGG [K11]	2	1.096	0.977591	95.4	104.6	36022.9	15112.5	19003.2	20832.9	11227.7	63997.5
Q9P258	Q9P258 [375-384]	[R].LVKLFDFPGR.[G]	Protein RCC2 OS	Homo sapiens	RCC2	1xGG [K3]	1	1.093	0.969414	105.3	94.7	21674.2	9364.7	14867.5	13370.5	10932	23690.3
P04075	P04075 [23-42]	[R].IVAPGKGILAADESTGSIAK.[R]	Fructose-bisphosphate aldolase A OS	Homo sapiens	ALDOA	1xGG [K6]	8	1.093	0.985746	95.5	104.5	399093	284375	380754	416312	276807	711040
P31040	P31040 [32-42]	[R].GFHFTVDGNKR.[A]	Succinate dehydrogenase [ubiquinone] flavoprotein subunit, mitochondrial OS	Homo sapiens	SDHA	1xGG [K10]	5	1.093	0.964039	95.6	104.4	47268.4	48777.4	52956.4	87047.1	45920.5	53306.2
Q9BRA2	Q9BRA2 [90-104]	[K].VTAVPTLLKYGTPQK.[L]	Thioredoxin domain-containing protein 17 OS	Homo sapiens	TXNDC17	1xGG [K9]	4	1.091	0.967218	95.6	104.4	66762.9	40965.9	52251.8	57010.8	40536.5	177156
O60524	O60524 [170-185]	[R].LTEIVASAPKGELLKR.[V]	Nuclear export mediator factor NEMF OS	Homo sapiens	NEMF	1xGG [K]	4	1.088	0.969414	95.8	104.2		30423.5		65258.9		16804
P62424	P62424 [235-249]	[R].RHWGGNVLGPKSVAR.[I]	60S ribosomal protein L7a OS	Homo sapiens	RPL7A	1xGG [K11]	2	1.087	0.990141	95.8	104.2	120478	91159.3	102739	111704	83668.9	162260
O14950	O14950 [145-161]	[R].EAPIDKKGNFNYIEFTR.[I]	Myosin regulatory light chain 12B OS	Homo sapiens	MYL12B	1xGG [K7]	1	1.087	0.974688	94	106	13405.6	14458.9	13387	9765.76		23438.6
P28340	P28340 [999-1008]	[K].VGGLLAFAKR.[R]	DNA polymerase delta catalytic subunit OS	Homo sapiens	POLD1	1xGG [K9]	14	1.086	0.996992	95.9	104.1	139135	111889	130142	141363	93451.1	205164
P45880	P45880 [108-121]	[K].LTFDTTFSPNTGKK.[S]	Voltage-dependent anion-selective channel protein 2 OS	Homo sapiens	VDAC2	1xGG [K13]	2	1.085	0.991634	99.4	100.6	136220	97755.5	107623	106022	108911	269134
P46776	P46776 [88-105]	[R].VNAAKNKTGAAPIIDVVR.[S]	60S ribosomal protein L27a OS	Homo sapiens	RPL27A	1xGG [K]	9	1.085	0.967415	95.9	104.1	51520.4	42993	46400.9	55901.7	50364.2	29365.8
Q6R327	Q6R327 [1203-1216]	[R].LVVESSTSSHMKIR.[S]	Rapamycin-insensitive companion of mTOR OS	Homo sapiens	RICTOR	1xGG [K12]	4	1.083	0.975837	95.5	104.5	20093.9	22613.4	23471.2	25413	19815.6	24749.6
P30876	P30876 [147-157]	[K].TFIGKIPIMLR.[S]	DNA-directed RNA polymerase II subunit RPB2 OS	Homo sapiens	POLR2B	1xGG [K5]	5	1.083	0.985746	89.9	110.1	73440.9	54319.6	56307.6	68960.6	33617.2	79517.7
P29401	P29401 [227-241]	[K].AFGQAKHQPTAIIAK.[T]	Transketolase OS	Homo sapiens	TKT	1xGG [K6]	8	1.083	0.991193	120.1	79.9	129889	76593.9	133912	86403.1	82954.5	300589
P00568	P00568 [10-27]	[K].IIFVVGGPGSGKGTQCEK.[I]	Adenylate kinase isoenzyme 1 OS	Homo sapiens	AK1	1xCarbamidomethyl [C16]; 1xGG [K12]	2	1.081	0.978153	96.1	103.9	25541.1	18253.3	19649	21233.1	18079.7	39403.1
O75643	O75643 [470-483]	[K].YAQAGFEGFKTLNR.[I]	U5 small nuclear ribonucleoprotein 200 kDa helicase OS	Homo sapiens	SNRNP200	1xGG [K10]	1	1.079	0.9755	98	102	50231.8	35589.7	54118.1	52233.1	38391.8	73635.3
P27105	P27105 [192-205]	[R].VEIKDVKLPVQLQR.[A]	Erythrocyte band 7 integral membrane protein OS	Homo sapiens	STOM	1xGG [K7]	4	1.077	0.9755	96.3	103.7	28441.9	20416.9	27728.7	29865.9	17135.4	51125.6
Q9NU22	Q9NU22 [247-266]	[R].KQKELQYLQGHLVSSDLSPR.[V]	Midasin OS	Homo sapiens	MDN1	1xGG [K3]	1	1.077	0.977591	114.4	85.6	40235.2	14486.1	45387.2	19694.9		46036.6
Q9UKX5	Q9UKX5 [511-521]	[R].ERGKVYVYELR.[Q]	Integrin alpha-11 OS	Homo sapiens	ITGA11	1xGG [K4]	3	1.073	0.98698	98.4	101.6	62338	46189.4	65222	69984.1	56984.1	64318.9
P50914	P50914 [64-74]	[K].FPHSAHQKYVR.[Q]	60S ribosomal protein L14 OS	Homo sapiens	RPL14	1xGG [K8]	3	1.072	0.982275	96.5	103.5	22652.3	21260.3	25269.9	17493.1	24289.7	107636
Q02878	Q02878 [201-210]	[K].IDISNVKIPK.[H]	60S ribosomal protein L6 OS	Homo sapiens	RPL6	1xGG [K7]	1	1.072	0.978153	96.5	103.5	55879.3	35064.1	39340	42172.1	28726.3	162995
P62140	P62140 [301-319]	[K].KAKYQYGGLNSGRPVTPPR.[T]	Serine/threonine-protein phosphatase PP1-beta catalytic subunit OS	Homo sapiens	PPP1CB	1xGG [K3]	1	1.071	0.96468	96.6	103.4	60326.9	40202.3	46413.5	49702.4	33550.1	68083.7
P23396	P23396 [107-116]	[R].YKLLGGLAVR.[R]	40S ribosomal protein S3 OS	Homo sapiens	RPS3	1xGG [K2]	9	1.069	0.996992	103.8	96.2	153085	93729.2	111536	103362	100242	309831
P18621	P18621 [86-96]	[K].KSAEFLLHMLK.[N]	60S ribosomal protein L17 OS	Homo sapiens	RPL17	1xGG [K1]	2	1.069	0.966124	104	96	49964.1	47128.3	36937.5	43469	39484.4	107760
Q53EQ6	Q53EQ6 [401-410]	[R].VLFLSKGSSR.[A]	Tigger transposable element-derived protein 5 OS	Homo sapiens	TIGD5	1xGG [K6]	4	1.069	0.977976	96.5	103.5		24023.3	22665.6	26368.9	15732.7	25028.2
O15534	O15534 [318-326]	[R].LTPYVTKIR.[V]	Period circadian protein homolog 1 OS	Homo sapiens	PER1	1xGG [K7]	1	1.068	0.971483	96.7	103.3	12182.2		13437	13669.9	8136.53	24879.1
Q9UJ41	Q9UJ41 [103-110]	[K].KFFSASSR.[V]	Rab5 GDP/GTP exchange factor OS	Homo sapiens	RABGEF1	1xGG [K1]	1	1.068	0.999951	86.5	113.5	67480.4	87625.9	116528	124410	65664.9	114863
O75150	O75150 [414-425]	[R].GLLLATKNSHLR.[H]	E3 ubiquitin-protein ligase BRE1B OS	Homo sapiens	RNF40	1xGG [K7]	1	1.068	0.977591	96.6	103.4	11923.5	12752.6	13680.7	11425.5		16292.8
Q9HD20	Q9HD20 [685-702]	[R].VLALGYKELGHLTHQQAR.[E]	Manganese-transporting ATPase 13A1 OS	Homo sapiens	ATP13A1	1xGG [K7]	1	1.066	0.978153	96.8	103.2	22669		26095.8	17022.3		39521.6
Q12882	Q12882 [897-909]	[R].LKEQNVAFSPLKR.[N]	Dihydropyrimidine dehydrogenase [NADP(+)] OS	Homo sapiens	DPYD	1xGG [K]	3	1.065	0.999951	96.9	103.1	70603.1	75316.2	73487.7	78249.5	64119.8	106455
P48643	P48643 [171-183]	[K].TTLGSKVVNSCHR.[Q]	T-complex protein 1 subunit epsilon OS	Homo sapiens	CCT5	1xCarbamidomethyl [C11]; 1xGG [K6]	7	1.065	0.996992	86.5	113.5	404571	334930	517284	289585	531193	551059
Q9Y5Y2	Q9Y5Y2 [15-28]	[R].HIILVLSGKGGVGK.[S]	Cytosolic Fe-S cluster assembly factor NUBP2 OS	Homo sapiens	NUBP2	1xGG [K]	8	1.065	0.999951	96.9	103.1	117247	88240.7	94286.4	121923	100371	99768.8
Q58EX7	Q58EX7 [1038-1052]	[R].MAEMVSMGVGNKAFR.[D]	Puratrophin-1 OS	Homo sapiens	PLEKHG4	1xGG [K12]	1	1.064	0.98405	96.9	103.1	22154.1		15969.9	9480.54		42255.8
Q17RY6	Q17RY6 [78-100]	[R].FFMVAKQCSAGCAAMERPKPEEK.[R]	Lymphocyte antigen 6K OS	Homo sapiens	LY6K	2xCarbamidomethyl [C8; C12]; 1xGG [K6]	10	1.063	0.999951	96.9	103.1	186841	119799	136164	144757	80680.3	293671
P52895	P52895 [154-171]	[K].CKDAGLAKSIGVSNFNHR.[L]	Aldo-keto reductase family 1 member C2 OS	Homo sapiens	AKR1C2	1xCarbamidomethyl [C1]; 1xGG [K]	2	1.062	0.994615	112.1	87.9	29514.3	15715	21915.2	16690.4	17181.7	44362.9
Q71U36; Q9BQE3	Q71U36 [327-339]; Q9BQE3 [327-339]	[K].DVNAAIATIKTKR.[TS]	Tubulin alpha-1A chain OS	Homo sapiens	TUBA1A	1xGG [K]	26	1.059	0.998473	105.5	94.5	1.6471e+06	1.39683e+06	1.13127e+06	1.2511e+06	1.19788e+06	2.46853e+06
P27708	P27708 [771-781]	[R].SFEEAFQKALR.[M]	CAD protein OS	Homo sapiens	CAD	1xGG [K8]	5	1.058	0.977976	97.2	102.8	41457.4	23493.4	23860.2	25236.8	24000.6	60859.4
Q15370	Q15370 [30-43]	[R].IVEGILKRPPDEQR.[L]	Elongin-B OS	Homo sapiens	ELOB	1xGG [K7]	1	1.058	0.985746	97.2	102.8	21585.4	17716.9	21712.7	22838.2	16940.7	44007.7
P21399	P21399 [21-31]	[K].FFNLNKLEDSR.[Y]	Cytoplasmic aconitate hydratase OS	Homo sapiens	ACO1	1xGG [K6]	1	1.055	0.985746	97.3	102.7	30734.1	17200	19122.6	20171.6	12181.4	33743.5
Q71U36; Q9BQE3; P68366	Q71U36 [309-320]; Q9BQE3 [309-320]; P68366 [309-320]	[R].HGKYMACCLLYR.[G]	Tubulin alpha-1A chain OS	Homo sapiens	TUBA1A	2xCarbamidomethyl [C7; C8]; 1xGG [K3]	16	1.054	0.999319	99.1	100.9	575338	420676	539042	548589	443238	1.98616e+06
P60842; P38919	P60842 [46-61]; P38919 [52-67]	[R].GIYAYGFEKPSAIQQR.[A]	Eukaryotic initiation factor 4A-I OS	Homo sapiens	EIF4A1	1xGG [K9]	10	1.053	0.972216	97.4	102.6	63359.5	42970.3	44107.6	92999.9	26306.7	46451.6
Q9BSU3	Q9BSU3 [84-96]	[R].LGLAQKLMDQASR.[A]	N-alpha-acetyltransferase 11 OS	Homo sapiens	NAA11	1xGG [K6]	3	1.052	0.996992	97.5	102.5	63506.2	41304.4	65525.9	66796.1	32114.4	86063.2
P62888	P62888 [69-90]	[K].TGVHHYSGNNIELGTACGKYYR.[V]	60S ribosomal protein L30 OS	Homo sapiens	RPL30	1xCarbamidomethyl [C17]; 1xGG [K19]	1	1.052	0.983361	97.5	102.5	25359.2	21086.2	27014.7	26673.2	16713.2	36296.4
P62191	P62191 [259-268]	[K].YLGDGPKLVR.[E]	26S proteasome regulatory subunit 4 OS	Homo sapiens	PSMC1	1xGG [K7]	1	1.052	0.980047	98.2	101.8	23878	18562.9	25208.3	24735.1	19526.9	41204.3
Q86SE5	Q86SE5 [23-35]	[R].VFIGNLNTAIVKK.[V]	RNA-binding Raly-like protein OS	Homo sapiens	RALYL	1xGG [K13]	1	1.052	0.973598	97.5	102.5	44346.7	30321	43206.3	45458.2	30454.9	97299.8
P08670	P08670 [130-145]	[K].ILLAELEQLKGQGKSR.[L]	Vimentin OS	Homo sapiens	VIM	1xGG [K]	11	1.05	0.993584	97.6	102.4	257426	162262	179583	188538	100192	321450
Q9NQT5	Q9NQT5 [109-124]	[R].YVPVKGDHVIGIVTAK.[S]	Exosome complex component RRP40 OS	Homo sapiens	EXOSC3	1xGG [K5]	3	1.05	0.992228	97.6	102.4	64363.6	53110.2	60548.2	62382.5		64788.5
Q14697	Q14697 [892-908]	[R].VVIIGAGKPAAVVLQTK.[G]	Neutral alpha-glucosidase AB OS	Homo sapiens	GANAB	1xGG [K8]	7	1.05	0.999951	97.6	102.4	86109.1	66534.1	78491.3	82433.2	47827.5	114898
P60660	P60660 [38-56]	[R].ALGQNPTNAEVLKVLGNPK.[S]	Myosin light polypeptide 6 OS	Homo sapiens	MYL6	1xGG [K13]	5	1.05	0.999951	97.6	102.4	334591	254326	299264	314138	238069	1.09812e+06
O00469	O00469 [704-713]	[R].KGWSFMHPGR.[L]	Procollagen-lysine,2-oxoglutarate 5-dioxygenase 2 OS	Homo sapiens	PLOD2	1xGG [K1]	1	1.05	0.985746	97.2	102.8	44082.3	34348.7	36118.7	38216.2	27901.3	46305.9
P48643	P48643 [224-241]	[K].LIKGVIVDKDFSHPQMPK.[K]	T-complex protein 1 subunit epsilon OS	Homo sapiens	CCT5	1xGG [K3]	10	1.049	0.995706	109.2	90.8	245101	112556	191862	159492	118098	542588
P55072	P55072 [506-524]	[K].FGMTPSKGVLFYGPPGCGK.[T]	Transitional endoplasmic reticulum ATPase OS	Homo sapiens	VCP	1xCarbamidomethyl [C17]; 1xGG [K7]	2	1.046	0.98405	97.7	102.3	11129.6			11644.7
Q96BD0	Q96BD0 [46-70]	[R].SAAHSPLDTSKQPLCQLWAEKHGAR.[G]	Solute carrier organic anion transporter family member 4A1 OS	Homo sapiens	SLCO4A1	1xCarbamidomethyl [C15]; 1xGG [K21]	5	1.045	0.998473	97.8	102.2	147985	112671	166059	154616	100403	279097
P54578	P54578 [430-443]	[R].SSSSGHYVSWVKRK.[Q]	Ubiquitin carboxyl-terminal hydrolase 14 OS	Homo sapiens	USP14	1xGG [K]	7	1.045	0.995205	96.9	103.1	56483.3	46239.6	63250	60141.3	39886.1	66114.2
Q8NBU5	Q8NBU5 [255-265]	[R].FHINQPALKQR.[E]	ATPase family AAA domain-containing protein 1 OS	Homo sapiens	ATAD1	1xGG [K9]	4	1.045	0.985746	108.6	91.4	40840.9	19443.1	29508.3	24810.9	20315.9	83010
Q9ULG6	Q9ULG6 [525-534]	[K].FSDSVKSTFR.[H]	Cell cycle progression protein 1 OS	Homo sapiens	CCPG1	1xGG [K6]	2	1.045	0.98333	96.5	103.5	30721.5	23659	19209.7	18367.6		35098.7
P62826	P62826 [141-152]	[R].KKNLQYYDISAK.[S]	GTP-binding nuclear protein Ran OS	Homo sapiens	RAN	1xGG [K]	8	1.044	0.996992	99.5	100.5	164434	87229.2	182923	190972	166171	157536
P58107	P58107 [383-393]	[K].KGLVDRPLALR.[L]	Epiplakin OS	Homo sapiens	EPPK1	1xGG [K1]	3	1.044	0.995315	97.8	102.2	51794.4	44304	73732.5	54074.2	49701.1	66558.7
O15063	O15063 [850-862]	[R].YVAGVSQAMQQKR.[Q]	Uncharacterized protein KIAA0355 OS	Homo sapiens	KIAA0355	1xGG [K12]	2	1.043	0.98405	97.9	102.1	26039.4			27148.4	7740.84	56560.2
Q13310	Q13310 [68-83]	[R].ALDTMNFDVIKGKPIR.[I]	Polyadenylate-binding protein 4 OS	Homo sapiens	PABPC4	1xGG [K13]	3	1.042	0.975837	97.9	102.1	82125.6	23446.9	44106.9	45964.8	20787.1	102586
Q8N3C0	Q8N3C0 [1538-1550]	[R].MASMNKPAFQAIR.[S]	Activating signal cointegrator 1 complex subunit 3 OS	Homo sapiens	ASCC3	1xGG [K6]	5	1.041	0.986054	98	102	60606.8	44752.5	52828.5	55007.1	26592.4	76580.8
Q92841-1; P17844	Q92841-1 [194-210]; P17844 [196-212]	[R].LKSTCIYGGAPKGPQIR.[D]	Isoform 2 of Probable ATP-dependent RNA helicase DDX17 OS	Homo sapiens	DDX17	1xCarbamidomethyl [C5]; 1xGG [K12]	2	1.04	0.975837	98.1	101.9	66759.5	45308.8	49918.6	51896.5	35796.4	127589
P62424	P62424 [177-187]	[K].MGVPYCIIKGK.[A]	60S ribosomal protein L7a OS	Homo sapiens	RPL7A	1xCarbamidomethyl [C6]; 1xGG [K9]	1	1.039	0.984723	98.1	101.9	24442.3	30389.2	32924.8	31566.5	25108.2	65449
Q04695	Q04695 [387-406]	[R].LLEGEDAHLTQYKKEPVTTR.[Q]	Keratin, type I cytoskeletal 17 OS	Homo sapiens	KRT17	1xGG [K]	12	1.039	0.999951	98.1	101.9	276129	247855	186045	257423	118369	707456
Q6P2Q9	Q6P2Q9 [1342-1354]	[R].WSKQTDVGITHFR.[S]	Pre-mRNA-processing-splicing factor 8 OS	Homo sapiens	PRPF8	1xGG [K3]	8	1.038	0.999951	98.1	101.9	339351	248240	286718	297726	244163	446877
Q9BZV1	Q9BZV1 [333-340]	[R].KYNYTLLR.[V]	UBX domain-containing protein 6 OS	Homo sapiens	UBXN6	1xGG [K1]	1	1.038	0.9755	97	103	58614.3	46431.8	43504.4	60830.2	44425	49302.1
P16615	P16615 [529-543]	[R].VGSTKVPMTSGVKQK.[I]	Sarcoplasmic/endoplasmic reticulum calcium ATPase 2 OS	Homo sapiens	ATP2A2	1xGG [K]	2	1.038	0.991634	98.1	101.9		22987.5	21682.8	17387.3		30882.6
Q14643	Q14643 [1575-1587]	[K].SHSIVQKTAMNWR.[L]	Inositol 1,4,5-trisphosphate receptor type 1 OS	Homo sapiens	ITPR1	1xGG [K7]	1	1.037	0.985746	98.2	101.8	29333.7	21977.7	29776.6	30431.1	19577.2	45640.7
Q6NXE6	Q6NXE6 [428-439]	[K].AGVQKQACMLIR.[N]	Armadillo repeat-containing protein 6 OS	Homo sapiens	ARMC6	1xCarbamidomethyl [C8]; 1xGG [K5]	3	1.036	0.980047	98.2	101.8	68936.6	53093.8	38802	55030.5	36390.2	130950
Q9UKV5	Q9UKV5 [353-366]	[R].KLPCGHLFHNSCLR.[S]	E3 ubiquitin-protein ligase AMFR OS	Homo sapiens	AMFR	2xCarbamidomethyl [C4; C12]; 1xGG [K1]	3	1.034	0.989674	98.3	101.7	31477.6	29984.3	34472.3	32547.8	21932.6	44083.9
Q8N3C0	Q8N3C0 [1375-1386]	[K].AVYIAPLKALVR.[E]	Activating signal cointegrator 1 complex subunit 3 OS	Homo sapiens	ASCC3	1xGG [K8]	3	1.033	0.985746	113.6	86.4	43518.7	22003.4	37159.1	28242.2	22730.3	56691.6
P49327	P49327 [2437-2447]	[K].AKYHGNVMLLR.[A]	Fatty acid synthase OS	Homo sapiens	FASN	1xGG [K2]	1	1.031	0.989674	98.5	101.5	57368.1	43369.3	51322.3	52891	35803.6	106306
Q14677	Q14677 [1-8]	[-].MLNMWKVR.[E]	Clathrin interactor 1 OS	Homo sapiens	CLINT1	1xAcetyl [N-Term]; 1xGG [K6]	3	1.03	0.998473	97.8	102.2	84604.1	77844.8	81055.9	87113.2	36385	84774.3
P07942	P07942 [224-234]	[R].IQNLLKITNLR.[IV]	Laminin subunit beta-1 OS	Homo sapiens	LAMB1	1xGG [K6]	4	1.029	0.98405	106.9	93.1	44517.3	37265.3	46165.9	38342.7	38796.2	81844.7
P42330	P42330 [184-199]	[K].YKPVCNQVECHPYFNR.[S]	Aldo-keto reductase family 1 member C3 OS	Homo sapiens	AKR1C3	2xCarbamidomethyl [C5; C10]; 1xGG [K2]	16	1.028	0.987938	98.6	101.4	175733	176353	156348	188126	87544.9	180664
Q9NP58	Q9NP58 [764-776]	[R].AIQASLAKVCANR.[T]	ATP-binding cassette sub-family B member 6, mitochondrial OS	Homo sapiens	ABCB6	1xCarbamidomethyl [C10]; 1xGG [K8]	11	1.028	0.999319	98.6	101.4	73513.1	74452.5	63077.2	75575.6	61337.2	130631
Q02543	Q02543 [3-15]	[K].ASGTLREYKVVGR.[C]	60S ribosomal protein L18a OS	Homo sapiens	RPL18A	1xGG [K9]	10	1.027	0.996992	103.5	96.5	291095	230332	300398	236664	271151	498283
Q93034	Q93034 [715-726]	[R].TQEAIIQIMKMR.[K]	Cullin-5 OS	Homo sapiens	CUL5	1xGG [K10]	2	1.027	0.993102	98.7	101.3	63867.2	24360.6	34895.7	35829.4	14027.3	294134
P61313	P61313 [144-159]	[R].RNPDTQWITKPVHKHR.[E]	60S ribosomal protein L15 OS	Homo sapiens	RPL15	1xGG [K]	11	1.026	0.996992	101.7	98.3	315406	205543	252625	244122	210900	864368
O14976	O14976 [579-592]	[R].AVVMTPVPLFSKQR.[S]	Cyclin-G-associated kinase OS	Homo sapiens	GAK	1xGG [K12]	1	1.026	0.992016	98.7	101.3	17638	16658.6	21344.6	18094.1	16728.8	24773.5
P31942	P31942 [1-19]	[-].MDWVMKHNGPNDASDGTVR.[L]	Heterogeneous nuclear ribonucleoprotein H3 OS	Homo sapiens	HNRNPH3	1xAcetyl [N-Term]; 1xGG [K6]	3	1.021	0.980047	100.6	99.4	39548.3	60324.2	50506.9	86985.2		28588.9
P30153	P30153 [261-272]	[R].YMVADKFTELQK.[A]	Serine/threonine-protein phosphatase 2A 65 kDa regulatory subunit A alpha isoform OS	Homo sapiens	PPP2R1A	1xGG [K6]	3	1.019	0.999951	99	101	580401	454958	492961	502492	306497	769596
O95785	O95785 [1589-1599]	[K].FVGNIYTLKCR.[F]	Protein Wiz OS	Homo sapiens	WIZ	1xCarbamidomethyl [C10]; 1xGG [K9]	20	1.018	0.999951	99.1	100.9	889772	917485	703315	974997	652601	905602
P20749	P20749 [18-33]	[R].TRPKAAGLPGAALPLR.[K]	B-cell lymphoma 3 protein OS	Homo sapiens	BCL3	1xGG [K4]	3	1.018	0.996992	101.6	98.4	38941.6	29633.3	38605.5	37426.1	30176.1	56549.7
Q96BY9	Q96BY9 [306-328]	[R].AYSPLHGGSGSYSVCSNSDTKTR.[T]	Store-operated calcium entry-associated regulatory factor OS	Homo sapiens	SARAF	1xCarbamidomethyl [C15]; 1xGG [K21]	7	1.017	0.998473	99.1	100.9	70663.2	69076.3	97665.9	49694	71878.4	101384
P48643	P48643 [36-49]	[K].SHIMAAKAVANTMR.[T]	T-complex protein 1 subunit epsilon OS	Homo sapiens	CCT5	1xGG [K7]	18	1.016	0.999319	99.2	100.8	551349	358649	509508	517659	253944	1.69431e+06
Q02878	Q02878 [88-105]	[K].VLATVTKPVGGDKNGGTR.[V]	60S ribosomal protein L6 OS	Homo sapiens	RPL6	1xDeamidated [N14]; 1xGG [K13]	1	1.016	0.995205	99.2	100.8	5400.42	17326.8	18700.7			17606.9
P39748	P39748 [201-211]	[K].KLPIQEFHLSR.[I]	Flap endonuclease 1 OS	Homo sapiens	FEN1	1xGG [K1]	8	1.015	0.999319	104.8	95.2	77549.5	62079.7	74465.2	67601.7	63026.4	115524
Q04323	Q04323 [98-107]	[R].MLELVAQKQR.[E]	UBX domain-containing protein 1 OS	Homo sapiens	UBXN1	1xGG [K8]	12	1.014	0.999319	99.3	100.7	689569	484498	548758	556706	353837	1.82657e+06
P62266	P62266 [125-138]	[K].VANVSLLALYKGKK.[E]	40S ribosomal protein S23 OS	Homo sapiens	RPS23	1xGG [K]	13	1.013	0.9922	99.3	100.7	163008	117977	135953	137735	86323.3	173483
P23396	P23396 [188-201]	[K].IMLPWDPTGKIGPK.[K]	40S ribosomal protein S3 OS	Homo sapiens	RPS3	1xOxidation [M2]; 1xGG [K]	6	1.012	0.995315	107.4	92.6	82354.7	57352.9	82802.1	60353.4		83592.4
P30876	P30876 [1036-1050]	[R].KITSQIFIGPTYYQR.[L]	DNA-directed RNA polymerase II subunit RPB2 OS	Homo sapiens	POLR2B	1xGG [K1]	3	1.012	0.992228	98.7	101.3	113233	90239.8	102151	104896	71033.6	114584
P29401	P29401 [187-205]	[R].LGQSDPAPLQHQMDIYQKR.[C]	Transketolase OS	Homo sapiens	TKT	1xGG [K18]	7	1.011	0.994341	101	99	179270	57460	79646.4	78135.8	58114.3	288744
Q9UHI6	Q9UHI6 [79-97]	[R].AAGFERPSPVQLKAIPLGR.[C]	Probable ATP-dependent RNA helicase DDX20 OS	Homo sapiens	DDX20	1xGG [K13]	6	1.011	0.998473	99.5	100.5	48238.8	25314.8	34106.6	34480.5	23506.4	55229.4
P42166	P42166 [668-685]	[K].LASTPFKGGTLFGGEVCK.[V]	Lamina-associated polypeptide 2, isoform alpha OS	Homo sapiens	TMPO	1xCarbamidomethyl [C17]; 1xGG [K7]	1	1.011	0.998406	99.5	100.5	42362.9	31756.7	39786.4	40214.2	26654.9	54633.3
P52569	P52569 [458-471]	[R].VTSKSESQVTMLQR.[Q]	Cationic amino acid transporter 2 OS	Homo sapiens	SLC7A2	1xGG [K4]	2	1.011	0.996992	99.5	100.5	26723.3	16236	22983.2	23234.8	11315.4	39909.3
O14513	O14513 [260-274]	[R].VRPTSDLLLQKLHSR.[L]	Nck-associated protein 5 OS	Homo sapiens	NCKAP5	1xGG [K11]	2	1.011	0.98333	96.2	103.8	44566.1	56283.9	44098.2	44829.6	51520.9
Q8N0X7	Q8N0X7 [476-489]	[K].GLYIAKQATGGAAK.[V]	Spartin OS	Homo sapiens	SPART	1xGG [K6]	16	1.01	0.994649	98.5	101.5	406383	286581	316071	325710	222398	410478
P27635	P27635 [70-82]	[R].ICANKYMVKSCGK.[D]	60S ribosomal protein L10 OS	Homo sapiens	RPL10	2xCarbamidomethyl [C2; C11]; 1xGG [K]	10	1.01	0.991634	99.5	100.5	192205	123160	138228	139644	122034	239900
P23528	P23528 [128-146]	[K].LTGIKHELQANCYEEVKDR.[C]	Cofilin-1 OS	Homo sapiens	CFL1	1xCarbamidomethyl [C12]; 1xGG [K]	3	1.01	0.996992	113.2	86.8	54504.7	34195.1	48942.7	34531.3	37541.5	211690
P55072	P55072 [506-524]	[K].FGMTPSKGVLFYGPPGCGK.[T]	Transitional endoplasmic reticulum ATPase OS	Homo sapiens	VCP	1xCarbamidomethyl [C17]; 1xOxidation [M3]; 1xGG [K7]	1	1.009	0.98698	111.7	88.3	172744	90969.9	169683	129651	134038	174246
Q96H55	Q96H55 [102-115]	[K].LKPHVFTVGEQTYR.[N]	Unconventional myosin-XIX OS	Homo sapiens	MYO19	1xGG [K2]	5	1.008	0.99743	91	109	71767.4	47563.7	44517.9	34245.7		94824.2
P25786	P25786 [40-51]	[K].SKTHAVLVALKR.[A]	Proteasome subunit alpha type-1 OS	Homo sapiens	PSMA1	1xGG [K11]	3	1.008	0.998473	99.6	100.4	49940.9	32634.6	39901.3	51510.9	30530.8	40238.4
P62280	P62280 [59-69]	[K].KCPFTGNVSIR.[G]	40S ribosomal protein S11 OS	Homo sapiens	RPS11	1xCarbamidomethyl [C2]; 1xGG [K1]	1	1.008	0.996992	113.1	86.9	27810.1		13558	12514.9	14927.8	88393.9
P61081	P61081 [1-11]	[-].MIKLFSLKQQK.[K]	NEDD8-conjugating enzyme Ubc12 OS	Homo sapiens	UBE2M	1xAcetyl [N-Term]; 1xGG [K3]	2	1.006	0.989754	98.4	101.6	71300.6	53986.7	56861	54257.3	58757.9	71749.1
P15121	P15121 [257-269]	[R].NLVVIPKSVTPER.[I]	Aldo-keto reductase family 1 member B1 OS	Homo sapiens	AKR1B1	1xGG [K7]	11	1.006	0.996992	99.7	100.3	140992	94991.8	114161	114844	86960.4	200134
Q15843	Q15843 [43-60]	[R].LIYSGKQMNDEKTAADYK.[I]	NEDD8 OS	Homo sapiens	NEDD8	1xGG [K6]	21	1.006	0.996992	99.7	100.3	2.40304e+06	2.09573e+06	2.50821e+06	2.41858e+06	2.02702e+06	4.49822e+06
Q99623	Q99623 [237-252]	[K].MLGEALSKNPGYIKLR.[K]	Prohibitin-2 OS	Homo sapiens	PHB2	1xGG [K14]	2	1.005	0.996992	99.7	100.3	20655.7	16257.8	15883.1	16340.4	14731.3	27078.5
Q01081	Q01081 [166-179]	[R].GGFCNFMHLKPISR.[E]	Splicing factor U2AF 35 kDa subunit OS	Homo sapiens	U2AF1	1xCarbamidomethyl [C4]; 1xGG [K10]	7	1.005	0.995205	99.8	100.2	84855.4	64242	71513.7	71850.9	63210.3	85444.2
P49959	P49959 [389-400]	[R].VANPKDIIHFFR.[H]	Double-strand break repair protein MRE11 OS	Homo sapiens	MRE11	1xGG [K5]	1	1.005	0.995205	99.8	100.2	16574.2	6165.48	10045.4	8699.67		11715.7
Q9H6A9	Q9H6A9 [1918-1942]	[R].TSRPPGPGLLSSEGPSGKWSLGGRK.[G]	Pecanex-like protein 3 OS	Homo sapiens	PCNX3	1xGG [K18]	15	1.004	0.980047	99.8	100.2	213111	212242	220695	213878	169381	352832
P48643	P48643 [526-541]	[R].MILKIDDIRKPGESEE.[-]	T-complex protein 1 subunit epsilon OS	Homo sapiens	CCT5	1xGG [K4]	5	1.002	0.995315	99.9	100.1	1.23518e+06	1.19478e+06	1.12842e+06	1.19699e+06	769503	1.26835e+06
O43175	O43175 [271-294]	[R].ALVDHENVISCPHLGASTKEAQSR.[C]	D-3-phosphoglycerate dehydrogenase OS	Homo sapiens	PHGDH	1xCarbamidomethyl [C11]; 1xGG [K19]	10	1.002	0.977591	103.7	96.3	200735	160258	187273	173832	160527	246626
P48643	P48643 [371-381]	[K].MLVIEQCKNSR.[A]	T-complex protein 1 subunit epsilon OS	Homo sapiens	CCT5	1xCarbamidomethyl [C7]; 1xGG [K8]	10	1.001	0.985746	100	100	223183	175691	260618	223336	133485	443294
Q7Z6Z7	Q7Z6Z7 [2256-2272]	[R].IVNQPSSLFGSKSASSK.[N]	E3 ubiquitin-protein ligase HUWE1 OS	Homo sapiens	HUWE1	1xGG [K12]	8	1.001	0.999951	99.9	100.1	67955.1	55883.2	68120.8	68037.2	50571.6	122605
P60709; P68032	P60709 [40-62]; P68032 [42-64]	[R].HQGVMVGMGQKDSYVGDEAQSKR.[G]	Actin, cytoplasmic 1 OS	Homo sapiens	ACTB	1xOxidation [M]; 1xGG [K]	40	1.001	0.995315	112.5	87.5	676250	449364	693547	526173	883596	449937
O95208-2	O95208-2 [171-203]	[R].GSSQPNLSTSHSEQEYGKAGGSPASYHGSTSPR.[V]	Isoform 2 of Epsin-2 OS	Homo sapiens	EPN2	1xGG [K18]	14	1.001	0.98819	103.8	96.2	131185	109643	133752	121576	109739	162482
P14618	P14618 [74-92]	[R].LNFSHGTHEYHAETIKNVR.[T]	Pyruvate kinase PKM OS	Homo sapiens	PKM	1xGG [K16]	16	1	0.995205	100	100	640388	540427	679990	540502	640051	701826
O00622	O00622 [266-282]	[R].ICEVRPCGQPVYSSLKK.[G]	CCN family member 1 OS	Homo sapiens	CCN1	2xCarbamidomethyl [C2; C7]; 1xGG [K]	6	1	0.975014	98.3	101.7	168782	155817	204192	204096	147963	174734
P29401	P29401 [531-542]	[R].VLDPFTIKPLDR.[K]	Transketolase OS	Homo sapiens	TKT	1xGG [K8]	8	0.999	0.991193	76.2	123.8	179618	84273	94536.2	175221	84226.5	153638
Q04695	Q04695 [7-26]	[R].QFTSSSSIKGSSGLGGGSSR.[T]	Keratin, type I cytoskeletal 17 OS	Homo sapiens	KRT17	1xGG [K9]	18	0.998	0.994341	99.6	100.4	600621	588380	688737	605518	584130	687512
P53621	P53621 [816-827]	[K].GFFEGTIASKGK.[G]	Coatomer subunit alpha OS	Homo sapiens	COPA	1xGG [K]	9	0.998	0.989674	100.1	99.9	151476	119080	122013	121822	85613.3	187685
Q96QR8	Q96QR8 [256-267]	[R].NAITVPFKAWGK.[F]	Transcriptional activator protein Pur-beta OS	Homo sapiens	PURB	1xGG [K8]	1	0.997	0.996992	100.1	99.9	9329.58		9673.21	9471.57
Q9NVC6	Q9NVC6 [584-598]	[R].NGPESGSKIMVQFPR.[N]	Mediator of RNA polymerase II transcription subunit 17 OS	Homo sapiens	MED17	1xGG [K8]	1	0.996	0.998473	100.2	99.8	29667	19518.8	33094.2	29558.6	9944.22	46241.2
Q9NVC6	Q9NVC6 [198-210]	[R].KVGDKILGDLSYR.[S]	Mediator of RNA polymerase II transcription subunit 17 OS	Homo sapiens	MED17	1xGG [K]	6	0.996	0.999319	95	105	79360.3	65189.9	54709.9	72112.3	54502.3	73739.7
P45974	P45974 [179-191]	[K].HAFSLKQLDNPAR.[I]	Ubiquitin carboxyl-terminal hydrolase 5 OS	Homo sapiens	USP5	1xGG [K6]	3	0.995	0.977591	107.8	92.2	188833	143679	183219	142906	156747	403027
O95551	O95551 [189-203]	[R].VKLKSQEIIPFPSTK.[M]	Tyrosyl-DNA phosphodiesterase 2 OS	Homo sapiens	TDP2	1xGG [K4]	1	0.995	0.998473	103	97	54480.5	30219.8	46240.9	37139	43567.8	54230.5
P17812	P17812 [93-102]	[K].IYQYVINKER.[K]	CTP synthase 1 OS	Homo sapiens	CTPS1	1xGG [K8]	3	0.993	0.999951	113.2	86.8	77769	27766.7	46830.7	35934.7	27563.8	103801
O75792	O75792 [166-183]	[K].AKADALYPVVSAASICAK.[V]	Ribonuclease H2 subunit A OS	Homo sapiens	RNASEH2A	1xCarbamidomethyl [C16]; 1xGG [K2]	1	0.992	0.999319	100.4	99.6	67630.2	48483.4	69004.6	67080.6	41458.9	77186.6
P62258	P62258 [119-130]	[K].VFYYKMKGDYHR.[Y]	14-3-3 protein epsilon OS	Homo sapiens	YWHAE	1xGG [K5]	3	0.992	0.999951	96.3	103.7	47956.5	27255.9	33289.4	21689.1		59364
P60174-1	P60174-1 [150-160]	[K].VIADNVKDWSK.[V]	Isoform 2 of Triosephosphate isomerase OS	Homo sapiens	TPI1	1xGG [K7]	1	0.99	0.999951	100.5	99.5	36307.9	25849.4	37042.9	35942.8	18668.7	74478.1
Q96H55	Q96H55 [196-206]	[R].FGKFIQLQLNR.[A]	Unconventional myosin-XIX OS	Homo sapiens	MYO19	1xGG [K3]	8	0.988	0.999319	115	85	87983.4	57243.3	78477	58039.3	56561.2	103278
P53396	P53396 [776-788]	[K].NQALKEAGVFVPR.[S]	ATP-citrate synthase OS	Homo sapiens	ACLY	1xGG [K5]	1	0.986	0.999319	100.7	99.3	15408.6	13317.3	11328.4	13136.5	9164.83	41479
Q6NXE6	Q6NXE6 [407-427]	[R].IIVEGGGAVAALQAMKAHPQK.[A]	Armadillo repeat-containing protein 6 OS	Homo sapiens	ARMC6	1xGG [K]	4	0.986	0.997781	100.7	99.3	90330	51471.8	64617.3	63692.8	34191.9	163062
P63165	P63165 [26-39]	[KR].VIGQDSSEIHFKVK.[M]	Small ubiquitin-related modifier 1 OS	Homo sapiens	SUMO1	1xGG [K]	9	0.986	0.978153	100.7	99.3	150834	157964	153494	151302	123269	207287
P50539	P50539 [90-102]	[R].LKVLIPLGPDCTR.[H]	Max-interacting protein 1 OS	Homo sapiens	MXI1	1xCarbamidomethyl [C11]; 1xGG [K2]	3	0.985	0.995205	100.8	99.2	13011.9	10222.7	11671	11493.8	9162.8	22278.9
P01106	P01106 [144-156]	[K].LVSEKLASYQAAR.[K]	Myc proto-oncogene protein OS	Homo sapiens	MYC	1xGG [K5]	22	0.985	0.989111	100.8	99.2	732388	668882	642539	658599	488537	1.22978e+06
Q6RFH5	Q6RFH5 [358-373]	[K].RKLSGLEQPQGALQTR.[R]	WD repeat-containing protein 74 OS	Homo sapiens	WDR74	1xGG [K2]	1	0.985	0.999319	100.7	99.3	21285.4	14790.5	19569.7	25535.8	13759	19282.1
P35998	P35998 [240-255]	[R].VIGSELVQKYVGEGAR.[M]	26S proteasome regulatory subunit 7 OS	Homo sapiens	PSMC2	1xGG [K9]	11	0.984	0.970209	100.8	99.2	199065	157346	181253	197250	64163.1	178309
Q00839	Q00839 [559-572]	[R].APQCLGKFIEIAAR.[K]	Heterogeneous nuclear ribonucleoprotein U OS	Homo sapiens	HNRNPU	1xCarbamidomethyl [C4]; 1xGG [K7]	13	0.984	0.972216	100.8	99.2	292938	195811	196797	193555	125204	299173
P40429	P40429 [19-31]	[R].LAAIVAKQVLLGR.[K]	60S ribosomal protein L13a OS	Homo sapiens	RPL13A	1xGG [K7]	6	0.984	0.999951	101.3	98.7	40891.8	9660.97	29985.3	29187.1	9507.42	63002.5
P04035	P04035 [872-886]	[R].SKINLQDLQGACTKK.[T]	3-hydroxy-3-methylglutaryl-coenzyme A reductase OS	Homo sapiens	HMGCR	1xCarbamidomethyl [C12]; 1xGG [K14]	3	0.984	0.999951	80.6	119.4	21707.3	22169.3	39006	15158.7	32863.5	38362.8
O60506	O60506 [357-366]	[K].AFSQFGKLER.[V]	Heterogeneous nuclear ribonucleoprotein Q OS	Homo sapiens	SYNCRIP	1xGG [K7]	4	0.983	0.989674	100.9	99.1	71808.6	54734.9	71434.4	70217.1	46637	259144
P62913	P62913 [165-178]	[R].WFQQKYDGIILPGK.[-]	60S ribosomal protein L11 OS	Homo sapiens	RPL11	1xGG [K5]	1	0.982	0.980047	95.8	104.2	338659	263209	262781	332695	143975	286284
P52895	P52895 [184-200]	[K].YKPVCNQVECHPYFNQR.[K]	Aldo-keto reductase family 1 member C2 OS	Homo sapiens	AKR1C2	2xCarbamidomethyl [C5; C10]; 1xGG [K2]	12	0.981	0.991634	101.7	98.3	469699	298995	378542	366025	293382	491451
Q16186	Q16186 [31-43]	[K].MSLKGTTVTPDKR.[K]	Proteasomal ubiquitin receptor ADRM1 OS	Homo sapiens	ADRM1	1xOxidation [M1]; 1xGG [K4]	6	0.98	0.999319	100	100	55892.4	30951.7	59684.8	14237.5	58479.9	55936.1
Q16585	Q16585 [110-124]	[R].FKQVSDMGVIHPLYK.[S]	Beta-sarcoglycan OS	Homo sapiens	SGCB	1xGG [K2]	6	0.98	0.977976	97.9	102.1	158476	86615.2	88018.5	91799.1	44859.7	155377
Q04695	Q04695 [252-266]	[R].ILNEMRDQYEKMAEK.[N]	Keratin, type I cytoskeletal 17 OS	Homo sapiens	KRT17	1xGG [K11]	2	0.979	0.994341	102.5	97.5	68644.5	36505	51534.7	26213.4		91664.2
Q8IXI1	Q8IXI1 [111-123]	[R].VPIILVGNKSDLR.[S]	Mitochondrial Rho GTPase 2 OS	Homo sapiens	RHOT2	1xGG [K9]	8	0.978	0.999951	101.1	98.9	42030.7	22992.1	30914.7	30237.4	16821.3	89959.7
P20998	P20998 [165-177]	[R].SNINQPWIKTISK.[R]	Intermediate transcription factor 3 large subunit OS	Vaccinia virus (strain Copenhagen)	VITF3L	1xGG [K9]	1	0.978	0.999951	101.1	98.9		42744.9			18083.1	96548.6
Q9BVT8	Q9BVT8 [119-130]	[R].AWPHDTIGSLKR.[T]	Transmembrane and ubiquitin-like domain-containing protein 1 OS	Homo sapiens	TMUB1	1xGG [K11]	3	0.977	0.975454	101.3	98.7	79490.3	95845.1	99272.3	96975.1	78620.2	93383.6
P53396	P53396 [1066-1078]	[R].SMGFIGHYLDQKR.[L]	ATP-citrate synthase OS	Homo sapiens	ACLY	1xGG [K12]	4	0.975	0.994341	101.3	98.7	81779.9	62658.9	65818.7	64165.2	42627.4	125387
Q96SN8	Q96SN8 [935-946]	[K].KSRLPILIKPSR.[S]	CDK5 regulatory subunit-associated protein 2 OS	Homo sapiens	CDK5RAP2	1xGG [K1]	2	0.974	0.999951	102.1	97.9	31478.2	23848.5	37729	36766	30200.5	26959.5
P78527	P78527 [2763-2773]	[K].MKQDAQVVLYR.[S]	DNA-dependent protein kinase catalytic subunit OS	Homo sapiens	PRKDC	1xGG [K2]	1	0.973	0.999951	101.3	98.7	42236	37528.1	38139.3	37127.1	20043.9	81948.2
Q11201	Q11201 [41-51]	[K].QMVLELSENLK.[R]	CMP-N-acetylneuraminate-beta-galactosamide-alpha-2,3-sialyltransferase 1 OS	Homo sapiens	ST3GAL1	1xDeamidated [N9]; 1xGG [K11]	1	0.973	0.972216	98.3	101.7	144790	148330	173651	168987	117554	153552
O14964	O14964 [197-210]	[K].YSTIPKFGIEKEVR.[V]	Hepatocyte growth factor-regulated tyrosine kinase substrate OS	Homo sapiens	HGS	1xGG [K6]	2	0.973	0.999951	101.3	98.7	42229.5	43727	45335.3		60443	29976.7
Q16186	Q16186 [17-27]	[R].GASNKYLVEFR.[A]	Proteasomal ubiquitin receptor ADRM1 OS	Homo sapiens	ADRM1	1xGG [K5]	16	0.972	0.98333	101.4	98.6	977421	850062	955189	928523	781134	1.21025e+06
P62826	P62826 [131-140]	[K].VKAKSIVFHR.[K]	GTP-binding nuclear protein Ran OS	Homo sapiens	RAN	1xGG [K4]	1	0.972	0.999951	101.4	98.6	44215.2		43458	21614.9	42621.1	62189.7
P40429	P40429 [50-59]	[R].NKLKYLAFLR.[K]	60S ribosomal protein L13a OS	Homo sapiens	RPL13A	1xGG [K4]	4	0.971	0.999951	111.4	88.6	49312.5	26803	33201	26038.4	26401.7	88484.2
Q8WUB2	Q8WUB2 [159-171]	[R].YSQKQHYPCTTWR.[H]	Protein FAM216A OS	Homo sapiens	FAM216A	1xCarbamidomethyl [C9]; 1xGG [K4]	2	0.97	0.999951	101.5	98.5	26688.7			16952.5		39524.5
Q86TG7	Q86TG7 [291-311]	[R].KLNLCLYCGTGGHYADNCPAK.[A]	Retrotransposon-derived protein PEG10 OS	Homo sapiens	PEG10	3xCarbamidomethyl [C5; C8; C18]; 1xGG [K1]	11	0.97	0.972216	99.1	100.9	255876	257295	285110		159260	430823
P22392	P22392 [7-18]	[R].TFIAIKPDGVQR.[G]	Nucleoside diphosphate kinase B OS	Homo sapiens	NME2	1xGG [K6]	9	0.969	0.998473	101.6	98.4	54973.1	43990.6	42397.5	42623.5	39238.4	75818.7
O95229	O95229 [101-116]	[K].ATYREHVEAIKIGLTK.[A]	ZW10 interactor OS	Homo sapiens	ZWINT	1xGG [K]	7	0.969	0.975454	98.9	101.1	87813.8	38826.3	109908	89699.7	37604.7	99080.3
Q13501	Q13501 [8-18]	[K].AYLLGKEDAAR.[E]	Sequestosome-1 OS	Homo sapiens	SQSTM1	1xGG [K6]	8	0.968	0.9755	101.5	98.5	125404	125661	164762	133683	122068	121442
Q9UNE7	Q9UNE7 [67-85]	[R].ALCYLKMQQHEQALADCRR.[A]	E3 ubiquitin-protein ligase CHIP OS	Homo sapiens	STUB1	2xCarbamidomethyl [C3; C17]; 1xGG [K6]	3	0.968	0.999951	101.6	98.4	47509.9	42619.1	32341.8	39778		42753.4
P62745	P62745 [105-119]	[K].HFCPNVPIILVANKK.[D]	Rho-related GTP-binding protein RhoB OS	Homo sapiens	RHOB	1xCarbamidomethyl [C3]; 1xGG [K14]	2	0.967	0.999951	121	79	30430.3	13858.7	22239.3	14510.6	13399.5	50122.5
P27635	P27635 [70-78]	[R].ICANKYMVK.[S]	60S ribosomal protein L10 OS	Homo sapiens	RPL10	1xCarbamidomethyl [C2]; 1xGG [K5]	9	0.966	0.980047	101.7	98.3	789876	778643	855275	763371	552642	1.12675e+06
P62979	P62979 [144-156]	[K].CCLTYCFNKPEDK.[-]	Ubiquitin-40S ribosomal protein S27a OS	Homo sapiens	RPS27A	3xCarbamidomethyl [C1; C2; C6]; 1xGG [K9]	2	0.966	0.999951	102.2	97.8	24507.5	19505.9	25976.2	27644.5	18833.5	23455
P36578	P36578 [270-283]	[K].AASLKSNYNLPMHK.[M]	60S ribosomal protein L4 OS	Homo sapiens	RPL4	1xGG [K5]	1	0.966	0.999951	101.7	98.3	41960.4	40104.8	45068.3	40519.5	24828.9	53954.4
Q6W2J9	Q6W2J9 [1455-1469]	[R].RLIVNKNAGETLLQR.[A]	BCL-6 corepressor OS	Homo sapiens	BCOR	1xGG [K6]	9	0.964	0.977976	101.8	98.2	119255	104199	104577	100847	76551.6	158536
Q96BW5	Q96BW5 [8-22]	[K].VQTVLGLVEPSKLGR.[T]	Phosphotriesterase-related protein OS	Homo sapiens	PTER	1xGG [K12]	4	0.964	0.999951	101.8	98.2	25042.7	15233.9	23626.7	22787	12020.5	27899.9
P08729	P08729 [118-130]	[K].LLETKWTLLQEQK.[S]	Keratin, type II cytoskeletal 7 OS	Homo sapiens	KRT7	1xGG [K5]	1	0.963	0.999951	90.4	109.6	41458.4	22660	24362.6	22328.5		39009.5
O75083	O75083 [29-43]	[K].GNNFLYTNGKCVILR.[N]	WD repeat-containing protein 1 OS	Homo sapiens	WDR1	1xCarbamidomethyl [C11]; 1xGG [K10]	1	0.963	0.999951	101.6	98.4	12230.6	11817.1	12788.2	6232.95		22475
P29401	P29401 [282-302]	[K].KKILATPPQEDAPSVDIANIR.[M]	Transketolase OS	Homo sapiens	TKT	1xGG [K]	6	0.963	0.977976	101.9	98.1	80435.6	86095.9	90898	82915.3	57406.8	93267.4
Q9NWF9	Q9NWF9 [576-588]	[K].VLPQTILYKYYER.[K]	E3 ubiquitin-protein ligase RNF216 OS	Homo sapiens	RNF216	1xGG [K9]	1	0.962	0.999951	97.1	102.9	31522.4	17891.9	24745.3	26217.6	8993.58	30335.4
Q9GZM5	Q9GZM5 [92-103]	[R].QVADQMWQAGKR.[Q]	Protein YIPF3 OS	Homo sapiens	YIPF3	1xGG [K11]	5	0.961	0.999951	96.6	103.4	13084.7	9976.14	10252.9	9547.38		12633
Q9C0H2	Q9C0H2 [507-523]	[R].AKYLATSQPRPDSSGSH.[-]	Protein tweety homolog 3 OS	Homo sapiens	TTYH3	1xGG [K2]	3	0.961	0.999951	101.6	98.4	35938.9	33614.9	31692.9	29324.8	32525.7	34555
Q9HCE1	Q9HCE1 [480-491]	[R].DVPLLPSDVKLK.[L]	Helicase MOV-10 OS	Homo sapiens	MOV10	1xGG [K12]	1	0.96	0.999951	114.4	85.6	4348.05	7392.88		4110.27	4240.19	15388.1
P48643	P48643 [481-496]	[R].QVKEMNPALGIDCLHK.[G]	T-complex protein 1 subunit epsilon OS	Homo sapiens	CCT5	1xCarbamidomethyl [C13]; 1xGG [K3]	4	0.959	0.971483	102.1	97.9	87275.2			83659.9	58719.8	362658
Q5H943	Q5H943 [91-104]	[K].LVELEHTLLSKGFR.[G]	Kita-kyushu lung cancer antigen 1 OS	Homo sapiens	CT83	1xGG [K11]	3	0.959	0.999951	118.6	81.4	30752.9	11437.2	17887.8	10972.4	12269	56786.2
Q5JPE7	Q5JPE7 [622-639]	[K].GVNRFCLSKPGVYKVTPR.[S]	Nodal modulator 2 OS	Homo sapiens	NOMO2	1xCarbamidomethyl [C6]; 1xGG [K9]	2	0.959	0.999951	109.4	90.6	16684.2	28144.7	30335.8	28008.7	19372.9
P78527	P78527 [1446-1460]	[R].SRLAAVVSACKQLHR.[A]	DNA-dependent protein kinase catalytic subunit OS	Homo sapiens	PRKDC	1xCarbamidomethyl [C10]; 1xGG [K11]	2	0.958	0.999319	102.2	97.8	31922	37912	39734.1	36307.1	30324.6	41612.7
Q14596	Q14596 [106-119]	[R].AGKKPLAHYSSLVR.[V]	Next to BRCA1 gene 1 protein OS	Homo sapiens	NBR1	1xGG [K3]	11	0.958	0.963574	106.6	93.4	182618	146823	184715	160006	144155	177047
Q9HBG6	Q9HBG6 [749-759]	[K].MLITKQADWAR.[N]	Intraflagellar transport protein 122 homolog OS	Homo sapiens	IFT122	1xGG [K5]	2	0.956	0.999951	102.2	97.8	46445.3	34616.8	45412.4	43428.6	13894.1	68967.8
P06576	P06576 [35-62]	[R].AAPTAVHPVRDYAAQTSPSPKAGAATGR.[I]	ATP synthase subunit beta, mitochondrial OS	Homo sapiens	ATP5F1B	1xGG [K21]	1	0.956	0.999951	104.2	95.8	34093.9		23419	40789.1	25999.8	19287.6
P42166	P42166 [652-659]	[R].YLWLKDCK.[I]	Lamina-associated polypeptide 2, isoform alpha OS	Homo sapiens	TMPO	1xCarbamidomethyl [C7]; 1xGG [K5]	2	0.956	0.999951	102.2	97.8	20081.5		20539.1	19421.2	11883.2	28342.6
P61313	P61313 [145-157]	[R].NPDTQWITKPVHK.[H]	60S ribosomal protein L15 OS	Homo sapiens	RPL15	1xGG [K9]	4	0.955	0.960719	103.8	96.2	260747	142387	222402	206116	135940	591341
P05787	P05787 [123-133]	[K].WSLLQQQKTAR.[S]	Keratin, type II cytoskeletal 8 OS	Homo sapiens	KRT8	1xGG [K8]	7	0.954	0.960719	102.4	97.6	314332	201451	215193	205266	148290	842189
Q8IZT6	Q8IZT6 [2817-2827]	[R].AAVTIQKAFCR.[M]	Abnormal spindle-like microcephaly-associated protein OS	Homo sapiens	ASPM	1xCarbamidomethyl [C10]; 1xGG [K7]	9	0.954	0.961171	102.4	97.6	233084	132150	173641	165587	110898	266326
Q99714	Q99714 [100-116]	[K].TYNLKKGQTHTLEDFQR.[V]	3-hydroxyacyl-CoA dehydrogenase type-2 OS	Homo sapiens	HSD17B10	1xGG [K5]	1	0.952	0.999951	89.6	110.4	26840.6	42076.5	31443.3	40044.1	38711	6042.51
P26639	P26639 [708-715]	[R].LQQLKEFR.[S]	Threonine--tRNA ligase 1, cytoplasmic OS	Homo sapiens	TARS1	1xGG [K5]	2	0.952	0.985746	101.4	98.6	64485.7	47745.7	76413.3	62664.6	37570.9	72762.2
Q96TA1	Q96TA1 [421-432]	[R].FDVSSTSVFKQR.[A]	Protein Niban 2 OS	Homo sapiens	NIBAN2	1xGG [K10]	3	0.951	0.999951	102.5	97.5	61218.8	41619.2	50850.1	48374.2	32355.7	117540
Q8TF40	Q8TF40 [153-166]	[R].SPPQLMLSKVFTAR.[T]	Folliculin-interacting protein 1 OS	Homo sapiens	FNIP1	1xGG [K9]	9	0.95	0.975454	102.6	97.4	72585.1	60907.3	74150	68970.7	40305.1	76275.4
Q16658	Q16658 [230-244]	[R].YLAPSGPSGTLKAGK.[A]	Fascin OS	Homo sapiens	FSCN1	1xGG [K12]	2	0.95	0.999951	102.6	97.4	50481.8	38790.2	42541.2	40411.7	36166.2	85484.9
Q00839	Q00839 [545-558]	[K].QMADTGKLNTLLQR.[A]	Heterogeneous nuclear ribonucleoprotein U OS	Homo sapiens	HNRNPU	1xGG [K7]	1	0.949	0.998473	102.6	97.4	73609.1	35033.1		38828.9		59859.3
O75935	O75935 [40-51]	[K].VQVALGNISSKR.[E]	Dynactin subunit 3 OS	Homo sapiens	DCTN3	1xGG [K11]	2	0.949	0.999529	102.6	97.4	24977.9					23714.3
O95229	O95229 [129-142]	[R].TQLREAFEQLQAKK.[Q]	ZW10 interactor OS	Homo sapiens	ZWINT	1xGG [K13]	5	0.948	0.975014	102.7	97.3	71856.9	51700.5	77823.3	68102	36736.7	78872
Q13049	Q13049 [501-517]	[R].GSGVVKYSCLCSAVRPK.[F]	E3 ubiquitin-protein ligase TRIM32 OS	Homo sapiens	TRIM32	2xCarbamidomethyl [C9; C11]; 1xGG [K6]	3	0.948	0.996992	109.6	90.4	32072.1		57089.8	26197.1	35299.2	76723.1
P22102	P22102 [149-162]	[K].ASGLAAGKGVIVAK.[S]	Trifunctional purine biosynthetic protein adenosine-3 OS	Homo sapiens	GART	1xGG [K]	2	0.947	0.996992	93.8	106.2	30362.5	28466.9	46952.5	34386.3	23750.6	44475.4
P62917	P62917 [164-184]	[R].AVVGVVAGGGRIDKPILKAGR.[A]	60S ribosomal protein L8 OS	Homo sapiens	RPL8	1xGG [K]	17	0.946	0.957721	104.9	95.1	210501	212528	198631	280849	190864	187918
P55795	P55795 [9-16]	[R].EGFVVKVR.[G]	Heterogeneous nuclear ribonucleoprotein H2 OS	Homo sapiens	HNRNPH2	1xGG [K6]	6	0.943	0.999951	108.1	91.9	67109.2	51020.5	63444.9	48134	53991.3	79145.4
P21042	P21042 [292-301]	[R].NNILISTILK.[R]	Ankyrin repeat protein C9L OS	Vaccinia virus (strain Copenhagen)	C9L	1xGG [K10]	1	0.942	0.999951	97.1	102.9	51577.4	35219.4	31416.2	48564.2	37309	17964.2
P05023	P05023 [431-445]	[R].AVFQANQENLPILKR.[A]	Sodium/potassium-transporting ATPase subunit alpha-1 OS	Homo sapiens	ATP1A1	1xGG [K14]	4	0.941	0.972846	103	97	78006.7	64185.1	73132.3	68851.7	58506.5	100399
Q9NZ01	Q9NZ01 [34-47]	[K].NLFTKTHPQWYPAR.[Q]	Very-long-chain enoyl-CoA reductase OS	Homo sapiens	TECR	1xGG [K5]	9	0.94	0.962489	103.1	96.9	247789	125858	141840	133378	68921.9	315705
P61353	P61353 [70-84]	[K].SFVKVYNYNHLMPTR.[Y]	60S ribosomal protein L27 OS	Homo sapiens	RPL27	1xGG [K4]	4	0.938	0.999319	103.2	96.8	95338.9	55491.5	51006.3	52076	37957.5	133200
P62917	P62917 [129-147]	[R].ASGNYATVISHNPETKKTR.[V]	60S ribosomal protein L8 OS	Homo sapiens	RPL8	1xGG [K17]	3	0.938	0.996992	103.2	96.8	25113.5	34247.8	31489.3	37058.7	29535.9	4708.6
P08243	P08243 [237-246]	[R].ILFNNAVKKR.[L]	Asparagine synthetase [glutamine-hydrolyzing] OS	Homo sapiens	ASNS	1xGG [K8]	4	0.937	0.965103	103.2	96.8	113190	74345.3	88363.3	82818	58623.7	137427
P48200	P48200 [764-774]	[R].NSAAAKYLTNR.[G]	Iron-responsive element-binding protein 2 OS	Homo sapiens	IREB2	1xGG [K6]	10	0.936	0.994792	103.3	96.7	69107.6	47318.2	56378.9	67653	39655.7	52787.3
P61586	P61586 [105-122]	[K].HFCPNVPIILVGNKKDLR.[QN]	Transforming protein RhoA OS	Homo sapiens	RHOA	1xCarbamidomethyl [C3]; 1xGG [K]	4	0.936	0.992228	104.8	95.2	47282.9	36213.7	47138.8	33878.2	42837.6	221519
Q12769	Q12769 [960-968]	[R].LQYYDKVLR.[L]	Nuclear pore complex protein Nup160 OS	Homo sapiens	NUP160	1xGG [K6]	4	0.934	0.955599	105.6	94.4	231897	136164	181729	162299	127236	394849
P16615	P16615 [506-514]	[R].TSMSKMFVK.[G]	Sarcoplasmic/endoplasmic reticulum calcium ATPase 2 OS	Homo sapiens	ATP2A2	1xGG [K5]	9	0.933	0.962682	103.5	96.5	83525.1	85314.1	96212.2	79621.4	47547.5	101177
P78527	P78527 [821-832]	[R].AAQKGFNKVVLK.[H]	DNA-dependent protein kinase catalytic subunit OS	Homo sapiens	PRKDC	1xGG [K12]	2	0.933	0.966124	117.7	82.3	94959.3	65687.4	90192.1	63120.6	62472.3	88641.2
P62195	P62195 [185-201]	[K].GVLLYGPPGTGKTLLAR.[A]	26S proteasome regulatory subunit 8 OS	Homo sapiens	PSMC5	1xGG [K12]	8	0.932	0.999951	103.5	96.5	57126.2	50830.6	53380.6	49768.1	30223.8	60702.6
P60709; P68032	P60709 [313-326]; P68032 [315-328]	[R].MQKEITALAPSTMK.[I]	Actin, cytoplasmic 1 OS	Homo sapiens	ACTB	1xOxidation [M]; 1xGG [K3]	8	0.931	0.968609	118.4	81.6	487837	253281	519313	263762	335914	483564
P14618	P14618 [306-316]	[K].VFLAQKMMIGR.[C]	Pyruvate kinase PKM OS	Homo sapiens	PKM	1xGG [K6]	13	0.931	0.966124	103.6	96.4	182685	105363	123481	115013	42369.7	191320
P61586	P61586 [6-18]	[R].KKLVIVGDGACGK.[T]	Transforming protein RhoA OS	Homo sapiens	RHOA	1xCarbamidomethyl [C11]; 1xGG [K2]	1	0.93	0.991634	103.6	96.4	20663.1			8580.51		43019.2
P15036	P15036 [77-92]	[K].AVMSQALKATFSGFKK.[E]	Protein C-ets-2 OS	Homo sapiens	ETS2	1xGG [K8]	1	0.929	0.991193	105.5	94.5	26922.7	14304.9	23286.2	20871.9	13292	48832.1
P84098	P84098 [44-60]	[K].LIKDGLIIRKPVTVHSR.[A]	60S ribosomal protein L19 OS	Homo sapiens	RPL19	1xGG [K3]	4	0.928	0.977591	103.7	96.3	67856.6	81087.1	77028.1	110873	71498.1	39932.5
Q92542	Q92542 [40-52]	[K].IYIPLNKTAPCVR.[L]	Nicastrin OS	Homo sapiens	NCSTN	1xCarbamidomethyl [C11]; 1xDeamidated [N6]; 1xGG [K7]	1	0.928	0.993102	103.7	96.3	28402.7	27452.3	33096.2	26364.3	12278.2	31386.7
P19388	P19388 [15-24]	[R].KTIMQLCHDR.[G]	DNA-directed RNA polymerases I, II, and III subunit RPABC1 OS	Homo sapiens	POLR2E	1xCarbamidomethyl [C7]; 1xGG [K1]	2	0.927	0.999319	103.8	96.2	15456.5		12745.1	13013.3	8336.04	41652.4
Q9HCE1	Q9HCE1 [690-705]	[R].SPLTQKHGLGYSLLER.[L]	Helicase MOV-10 OS	Homo sapiens	MOV10	1xGG [K6]	2	0.927	0.989674	103.8	96.2	18463.9		26152.4	11804.6		35117.9
Q9NPJ4	Q9NPJ4 [83-97]	[R].LLFKSQANQNYAGAK.[F]	Proline-rich nuclear receptor coactivator 2 OS	Homo sapiens	PNRC2	1xGG [K4]	2	0.926	0.981777	103.9	96.1	67395.7	74442.8	58219.5	47082.4	62385.5	70903.8
P08865	P08865 [42-53]	[R].KSDGIYIINLKR.[T]	40S ribosomal protein SA OS	Homo sapiens	RPSA	1xGG [K]	15	0.926	0.949255	103.8	96.2	224169	142529	182638	158613	169181	201405
P12004	P12004 [241-254]	[K].IADMGHLKYYLAPK.[I]	Proliferating cell nuclear antigen OS	Homo sapiens	PCNA	1xGG [K8]	4	0.926	0.954389	107.6	92.4	445487	220807	287178	246386	204571	976469
P30153	P30153 [184-194]	[R].AAASKLGEFAK.[V]	Serine/threonine-protein phosphatase 2A 65 kDa regulatory subunit A alpha isoform OS	Homo sapiens	PPP2R1A	1xGG [K5]	4	0.925	0.957721	103.9	96.1	87429.4	68188.7	131486	80841.4	75554.9	93637.7
P62805	P62805 [25-36]	[R].DNIQGITKPAIR.[R]	Histone H4 OS	Homo sapiens	H4C1	1xGG [K8]	2	0.924	0.9922	104	96	34065	27422.1	32008.8	29572.1	24354.4	165929
Q92685	Q92685 [11-27]	[R].SGSAAQAEGLCKQWLQR.[A]	Dol-P-Man:Man(5)GlcNAc(2)-PP-Dol alpha-1,3-mannosyltransferase OS	Homo sapiens	ALG3	1xCarbamidomethyl [C11]; 1xGG [K12]	4	0.923	0.985746	104	96	57443.2	46175.9	62801.3	53047.4	31587.6	61490.3
P63173	P63173 [4-16]	[R].KIEEIKDFLLTAR.[R]	60S ribosomal protein L38 OS	Homo sapiens	RPL38	1xGG [K]	9	0.92	0.977591	107.3	92.7	71454.2	64146.9	50536.7	55374.6	46500.5	141152
Q9Y617	Q9Y617 [299-306]	[R].SKMNIPFR.[I]	Phosphoserine aminotransferase OS	Homo sapiens	PSAT1	1xGG [K2]	1	0.92	0.978153	104.2	95.8	80595	52148.2	66118.9	60841.3	30806.9	83511.4
Q9Y285	Q9Y285 [299-315]	[R].THSQGGYGSQGYKYNWK.[L]	Phenylalanine--tRNA ligase alpha subunit OS	Homo sapiens	FARSA	1xGG [K13]	7	0.918	0.960719	103.9	96.1	147226	101328	121079	68641.6		183029
P52272	P52272 [372-382]	[R].INEILSNALKR.[G]	Heterogeneous nuclear ribonucleoprotein M OS	Homo sapiens	HNRNPM	1xGG [K10]	9	0.917	0.960719	109.7	90.3	363416	334835	250143	275841	229468	875212
Q96KV7	Q96KV7 [1074-1087]	[R].TTYLASCKAFTPAR.[V]	WD repeat-containing protein 90 OS	Homo sapiens	WDR90	1xCarbamidomethyl [C7]; 1xGG [K8]	1	0.917	0.992228	100.2	99.8	18189.9	15957.1	13877.1	15882.5	8283.09	16681.3
P61586	P61586 [105-119]	[K].HFCPNVPIILVGNKK.[D]	Transforming protein RhoA OS	Homo sapiens	RHOA	1xCarbamidomethyl [C3]; 1xGG [K14]	4	0.916	0.977976	108.5	91.5	93966.4	54078.7	64524.8	54419.9	49551.1	294963
Q8IY22	Q8IY22 [70-79]	[R].TFLSKILTSK.[F]	C-Maf-inducing protein OS	Homo sapiens	CMIP	1xGG [K5]	6	0.915	0.985746	104.5	95.5	86819.5	60748.1	56143.7	45926	55561.9	124253
O14818	O14818 [110-117]	[R].YIASLKQR.[Y]	Proteasome subunit alpha type-7 OS	Homo sapiens	PSMA7	1xGG [K6]	4	0.915	0.961237	101.6	98.4	118656	58806.4	82550.2	48293	79987.2	108529
P41091	P41091 [304-317]	[K].DSEGKLMCKPIFSK.[I]	Eukaryotic translation initiation factor 2 subunit 3 OS	Homo sapiens	EIF2S3	1xCarbamidomethyl [C8]; 1xGG [K5]	1	0.914	0.989674	104.5	95.5	32224.5	17808.9	21972.5	20089.3	13632.9	75052.7
P0CB38	P0CB38 [1-8]	[-].MNVAAKYR.[M]	Polyadenylate-binding protein 4-like OS	Homo sapiens	PABPC4L	1xAcetyl [N-Term]; 1xGG [K6]	1	0.914	0.9755	104.5	95.5	56332.9			45467.5		58283.1
P55072	P55072 [240-256]	[R].GILLYGPPGTGKTLIAR.[A]	Transitional endoplasmic reticulum ATPase OS	Homo sapiens	VCP	1xGG [K12]	12	0.913	0.980047	107	93	71176.6	44657.6	62068.5	53964.4	40787.3	105001
Q12974	Q12974 [142-152]	[K].QLLYLEKYRPK.[M]	Protein tyrosine phosphatase type IVA 2 OS	Homo sapiens	PTP4A2	1xGG [K7]	2	0.913	0.996992	110.4	89.6	43213.8		77622.2	34019.2	46976.1	82255.1
P62917	P62917 [129-145]	[R].ASGNYATVISHNPETKK.[T]	60S ribosomal protein L8 OS	Homo sapiens	RPL8	1xGG [K16]	5	0.911	0.985746	104.7	95.3	34752.2	33718.3	39054.7	31658.7	26714	79130.5
P84243; P68431; Q71DI3	P84243 [55-64]; P68431 [55-64]; Q71DI3 [55-64]	[R].YQKSTELLIR.[K]	Histone H3.3 OS	Homo sapiens	H3-3A	1xGG [K3]	7	0.91	0.952147	105.2	94.8	188758	136816	150801	124479	135903	305797
P54577	P54577 [507-520]	[K].QTNFMTKLGSISCK.[S]	Tyrosine--tRNA ligase, cytoplasmic OS	Homo sapiens	YARS	1xCarbamidomethyl [C13]; 1xOxidation [M5]; 1xGG [K7]	1	0.909	0.9755	104.8	95.2	69762		67568.8	42045.8	62383.4	75228.6
P50750	P50750 [173-188]	[R].AFSLAKNSQPNRYTNR.[V]	Cyclin-dependent kinase 9 OS	Homo sapiens	CDK9	1xGG [K6]	3	0.909	0.985746	107.5	92.5	33839.3	26707.8	28842.5	24270.9	24801.6	63575.8
P46776	P46776 [106-114]	[R].SGYYKVLGK.[G]	60S ribosomal protein L27a OS	Homo sapiens	RPL27A	1xGG [K5]	9	0.908	0.943101	107.9	92.1	187368	138708	179213	125910	153027	217514
P39023	P39023 [287-300]	[K].IGQGYLIKDGKLIK.[N]	60S ribosomal protein L3 OS	Homo sapiens	RPL3	1xGG [K11]	2	0.905	0.995315	98.2	101.8	103867	40316.3	50460.6	36495.1	52346.9	74760.5
P48643	P48643 [215-226]	[K].VGGRLEDTKLIK.[G]	T-complex protein 1 subunit epsilon OS	Homo sapiens	CCT5	1xGG [K9]	2	0.904	0.940612	105	95	95212.6	65284.6	101380	86083.6	52740.1	208641
Q04695	Q04695 [410-424]	[R].TIVEEVQDGKVISSR.[E]	Keratin, type I cytoskeletal 17 OS	Homo sapiens	KRT17	1xGG [K10]	2	0.904	0.946789	113.1	86.9	98935.3	65879	89138	68553.2	59522.3	103939
Q7Z478	Q7Z478 [489-498]	[R].DLFIAKLLNK.[L]	ATP-dependent RNA helicase DHX29 OS	Homo sapiens	DHX29	1xGG [K10]	2	0.904	0.999319	105.1	94.9	12369.9		5305.22	3720.69		14404.8
Q13190	Q13190 [59-74]	[R].DRTQEFLSACKSLQTR.[Q]	Syntaxin-5 OS	Homo sapiens	STX5	1xCarbamidomethyl [C10]; 1xGG [K11]	7	0.904	0.970667	105	95	63911.8	52930.9	63008.2	56960.6	45969	93383.8
P62917	P62917 [164-181]	[R].AVVGVVAGGGRIDKPILK.[A]	60S ribosomal protein L8 OS	Homo sapiens	RPL8	1xGG [K14]	11	0.903	0.93144	100.1	99.9	278817	202202	211532	251854	154205	211308
Q96HS1	Q96HS1 [135-144]	[R].LASLGLKFNK.[I]	Serine/threonine-protein phosphatase PGAM5, mitochondrial OS	Homo sapiens	PGAM5	1xGG [K]	5	0.9	0.943436	105.2	94.8	112402	81294.5	105376	94877.2	72068.6	191620
P11021	P11021 [123-138]	[K].KTKPYIQVDIGGGQTK.[T]	Endoplasmic reticulum chaperone BiP OS	Homo sapiens	HSPA5	1xGG [K1]	1	0.9	0.98333	105.3	94.7	22783.4	17820.8	20304.5			18276.5
Q495W5	Q495W5 [234-247]	[R].HIPVDSYGKCLQNR.[E]	Alpha-(1,3)-fucosyltransferase 11 OS	Homo sapiens	FUT11	1xCarbamidomethyl [C10]; 1xGG [K9]	3	0.899	0.98405	105.3	94.7	25572.1	30992.4	30733.3	27632.6	14109.8	33939.9
P62266	P62266 [49-60]	[K].GIVLEKVGVEAK.[Q]	40S ribosomal protein S23 OS	Homo sapiens	RPS23	1xGG [K6]	2	0.896	0.98405	115.9	84.1	38589.2	27956.5	36789.6	26692.3	25038.3	91796.9
P60709; P68032	P60709 [313-328]; P68032 [315-330]	[R].MQKEITALAPSTMKIK.[I]	Actin, cytoplasmic 1 OS	Homo sapiens	ACTB	1xGG [K]	8	0.895	0.948081	105.6	94.4	857438	763382	1.02849e+06	767089	530893	950578
Q9H3M7	Q9H3M7 [219-233]	[R].HTYLANGQTKVLTQK.[L]	Thioredoxin-interacting protein OS	Homo sapiens	TXNIP	1xDeamidated [Q/N]; 1xGG [K10]	2	0.895	0.985746	104.8	95.2	19599.5	15645.5	17231.8	12859.9		19091.5
P63104	P63104 [1-11]	[-].MDKNELVQKAK.[L]	14-3-3 protein zeta/delta OS	Homo sapiens	YWHAZ	1xAcetyl [N-Term]; 1xGG [K11]	2	0.894	0.964768	105.6	94.4	67261.9	72985.1	64917.1	60123.4	47823.4	113190
Q13049	Q13049 [181-193]	[R].YKAVLQEYGHEER.[R]	E3 ubiquitin-protein ligase TRIM32 OS	Homo sapiens	TRIM32	1xGG [K2]	2	0.893	0.991193	105.6	94.4	13497.6	11308.1	11769.8			10515.2
Q92615	Q92615 [216-235]	[R].SLPLVQVDEKGEKVRPNQNR.[C]	La-related protein 4B OS	Homo sapiens	LARP4B	1xGG [K13]	1	0.893	0.989674	105.6	94.4			13529.3	12084.7	10656	25299.5
P22102	P22102 [88-108]	[R].SAGVQCFGPTAEAAQLESSKR.[F]	Trifunctional purine biosynthetic protein adenosine-3 OS	Homo sapiens	GART	1xCarbamidomethyl [C6]; 1xGG [K20]	8	0.893	0.975837	105.6	94.4	59835.7	58585.3	56580.2	52324.8	37983	59000.4
Q86TG7	Q86TG7 [132-139]	[R].WASAKLER.[S]	Retrotransposon-derived protein PEG10 OS	Homo sapiens	PEG10	1xGG [K5]	2	0.893	0.985746	105.6	94.4	46841.9	38996.3	53683.1	51188.3	41853	32274.6
O75083	O75083 [29-43]	[K].GNNFLYTNGKCVILR.[N]	WD repeat-containing protein 1 OS	Homo sapiens	WDR1	1xCarbamidomethyl [C11]; 1xDeamidated [N8]; 1xGG [K10]	2	0.891	0.985746	105.8	94.2	23240.4	15660.2	20105.8	13869.8	17911.3	34153.7
P16615	P16615 [492-505]	[R].KSMSVYCTPNKPSR.[T]	Sarcoplasmic/endoplasmic reticulum calcium ATPase 2 OS	Homo sapiens	ATP2A2	1xCarbamidomethyl [C7]; 1xGG [K1]	5	0.891	0.98333	118.9	81.1	72532.6	65735.7	48817.3	44802	43473.4	92425.8
Q15070	Q15070 [22-39]	[R].VHSVAGPSQWLGKPLTTR.[L]	Mitochondrial inner membrane protein OXA1L OS	Homo sapiens	OXA1L	1xGG [K13]	1	0.891	0.989754	103.6	96.4	8687.7	9492.85	11632.9	9638.88		8089.41
Q9H1J7	Q9H1J7 [171-179]	[R].FAKEFVDAR.[E]	Protein Wnt-5b OS	Homo sapiens	WNT5B	1xGG [K3]	2	0.89	0.98333	105.8	94.2	32853.4	30261.5	34649.6	29255.9	21242	65309.5
P55209	P55209 [105-117]	[R].KYAVLYQPLFDKR.[F]	Nucleosome assembly protein 1-like 1 OS	Homo sapiens	NAP1L1	1xGG [K]	2	0.887	0.98405	106	94	63584.8	29485	44983.9	39907.5	24760	157782
P41250	P41250 [191-204]	[K].TSGHVDKFADFMVK.[D]	Glycine--tRNA ligase OS	Homo sapiens	GARS1	1xGG [K7]	2	0.886	0.931799	106.1	93.9	92103.1	85820.9	103135	81592.5	53494.8	169575
P46777	P46777 [197-209]	[R].KHIMGQNVADYMR.[Y]	60S ribosomal protein L5 OS	Homo sapiens	RPL5	1xGG [K1]	2	0.886	0.93144	106	94	98725.6	111719	92753.6	87499.4	50226.6	148011
Q9NRG9	Q9NRG9 [421-432]	[R].VQDGKPVILLFR.[T]	Aladin OS	Homo sapiens	AAAS	1xGG [K5]	1	0.884	0.978153	108.5	91.5	25812.4	19227.8	25104.7	21178.2	16995.6	35389.9
Q14432	Q14432 [376-394]	[R].AVSNLLSTQLTFQAIHKPR.[V]	cGMP-inhibited 3',5'-cyclic phosphodiesterase A OS	Homo sapiens	PDE3A	1xGG [K17]	8	0.883	0.943689	106.2	93.8	146582	129297	128933	104471	114214	149362
O60427	O60427 [41-50]	[R].KVYNISEFTR.[R]	Acyl-CoA (8-3)-desaturase OS	Homo sapiens	FADS1	1xGG [K1]	14	0.883	0.931156	106.9	93.1	329969	239801	297473	258991	211670	334709
Q9Y696	Q9Y696 [195-204]	[K].LHIVKVVAKK.[Y]	Chloride intracellular channel protein 4 OS	Homo sapiens	CLIC4	1xGG [K5]	4	0.882	0.93144	106.3	93.7	97531.6	102969		41597.5	139013	88344.3
P63244	P63244 [37-44]	[R].DKTIIMWK.[L]	Receptor of activated protein C kinase 1 OS	Homo sapiens	RACK1	1xGG [K2]	3	0.881	0.93144	106.3	93.7	134252	96358.9	105015	92479.8	34897.5	150042
P49368	P49368 [1-16]	[-].MMGHRPVLVLSQNTKR.[E]	T-complex protein 1 subunit gamma OS	Homo sapiens	CCT3	1xAcetyl [N-Term]; 1xGG [K15]	2	0.88	0.936216	67.7	132.3	76796.1	233913	78882.8	154205	67579.9	191254
O43776	O43776 [440-451]	[R].FPVEIKSFYMQR.[C]	Asparagine--tRNA ligase, cytoplasmic OS	Homo sapiens	NARS1	1xGG [K6]	2	0.879	0.973176	102.7	97.3	32523	18379.8	22711.9	14791.4		31240.5
Q9UHQ7	Q9UHQ7 [49-63]	[R].LIQSLQEFKEDIHNR.[H]	Transcription elongation factor A protein-like 9 OS	Homo sapiens	TCEAL9	1xGG [K9]	5	0.878	0.943101	109.7	90.3	84619.1	66654.2	94208.6		32252	150255
P78527	P78527 [2923-2931]	[R].WVELAKLYR.[S]	DNA-dependent protein kinase catalytic subunit OS	Homo sapiens	PRKDC	1xGG [K6]	6	0.878	0.941138	102	98	501057	331247	366443	351901	195359	440031
P23396	P23396 [133-143]	[K].GCEVVVSGKLR.[G]	40S ribosomal protein S3 OS	Homo sapiens	RPS3	1xCarbamidomethyl [C2]; 1xGG [K9]	8	0.878	0.934802	133.2	66.8	175818	80763.6	192856	70874.1	88117	391848
Q9H3M7	Q9H3M7 [229-238]	[K].VLTQKLSSVR.[G]	Thioredoxin-interacting protein OS	Homo sapiens	TXNIP	1xGG [K5]	3	0.875	0.972216	106.7	93.3	58870.4	34003.1	43946.7	38440.6	28329.9	120491
P00374	P00374 [124-138]	[K].EAMNHPGHLKLFVTR.[I]	Dihydrofolate reductase OS	Homo sapiens	DHFR	1xGG [K10]	11	0.875	0.963574	106.6	93.4	73986.1	50936.6	67086.7	58722.8	32311	140110
Q17RY6	Q17RY6 [78-101]	[R].FFMVAKQCSAGCAAMERPKPEEKR.[F]	Lymphocyte antigen 6K OS	Homo sapiens	LY6K	2xCarbamidomethyl [C8; C12]; 1xGG [K6]	3	0.874	0.93077	106.7	93.3	147494	139666	147117	128523	79377	231191
O15371	O15371 [42-54]	[K].VADWTGATYQDKR.[YN]	Eukaryotic translation initiation factor 3 subunit D OS	Homo sapiens	EIF3D	1xGG [K12]	6	0.873	0.980047	106.8	93.2	73592.2	44402.9	59460.2	51901.8	34822.4	85451.2
P62263	P62263 [85-98]	[R].CKELGITALHIKLR.[A]	40S ribosomal protein S14 OS	Homo sapiens	RPS14	1xCarbamidomethyl [C1]; 1xGG [K12]	14	0.873	0.941378	110.7	89.3	69740	80340.7	97870.3	60884.5	64770.3	85666
Q13418	Q13418 [199-211]	[K].LNENHSGELWKGR.[W]	Integrin-linked protein kinase OS	Homo sapiens	ILK	1xGG [K11]	5	0.872	0.969468	106.8	93.2	38852.3	20280.5	41152.2			33875
Q16531	Q16531 [1105-1122]	[K].MQEVVANLQYDDGSGMKR.[E]	DNA damage-binding protein 1 OS	Homo sapiens	DDB1	1xGG [K17]	1	0.871	0.975014	106.9	93.1	30745.6	29269.7	24292.9			25486.5
Q96AP4	Q96AP4 [266-281]	[R].QYGLDNSGGYKQQQLR.[N]	Zinc finger-containing ubiquitin peptidase 1 OS	Homo sapiens	ZUP1	1xGG [K11]	1	0.868	0.978153	118.2	81.8	22072.8	10158.8	18764.8	8854.31		19079
P43308	P43308 [23-32]	[R].LLASKSLLNR.[Y]	Translocon-associated protein subunit beta OS	Homo sapiens	SSR2	1xGG [K5]	12	0.868	0.936026	103	97	489332	317183	390355	367597	270461	424875
P27635	P27635 [99-116]	[R].INKMLSCAGADRLQTGMR.[G]	60S ribosomal protein L10 OS	Homo sapiens	RPL10	1xCarbamidomethyl [C7]; 1xGG [K3]	17	0.868	0.93144	95.3	104.7	504015	642177	425247	557217	314034	554198
Q5SQN1	Q5SQN1 [162-177]	[R].TRGEELTGLMAGSQKR.[L]	Synaptosomal-associated protein 47 OS	Homo sapiens	SNAP47	1xGG [K15]	8	0.867	0.971483	113.6	86.4	37283	32199.2	28050.1	24330.6	24513.9	42528.8
A0A0B4J2F2	A0A0B4J2F2 [598-610]	[K].GFLGLNKIKGLAR.[Q]	Probable serine/threonine-protein kinase SIK1B OS	Homo sapiens	SIK1B	1xGG [K9]	1	0.867	0.975036	106	94	26095.3	30016	25645.3	23896.9	22433.2
P36578	P36578 [46-71]	[R].KNNRQPYAVSELAGHQTSAESWGTGR.[A]	60S ribosomal protein L4 OS	Homo sapiens	RPL4	1xGG [K1]	5	0.866	0.93144	107.2	92.8	80997.3	70655.3	85232.2	70144.4	35539.9	93643.2
P07437	P07437 [47-62]	[R].ISVYYNEATGGKYVPR.[A]	Tubulin beta chain OS	Homo sapiens	TUBB	1xGG [K12]	18	0.865	0.930962	107.2	92.8	906787	664797	650901	575298	486022	1.95055e+06
P06733	P06733 [184-199]	[R].IGAEVYHNLKNVIKEK.[Y]	Alpha-enolase OS	Homo sapiens	ENO1	1xGG [K]	5	0.865	0.919123	123.3	76.7	108687	66772.1	131281	67618.2	57750.8	120662
P16615	P16615 [493-505]	[K].SMSVYCTPNKPSR.[T]	Sarcoplasmic/endoplasmic reticulum calcium ATPase 2 OS	Homo sapiens	ATP2A2	1xCarbamidomethyl [C6]; 1xGG [K10]	6	0.863	0.966543	107.4	92.6	32300.8	38917.2	36209.2	31240.5	21925.4	51771
Q9NZJ0	Q9NZJ0 [390-412]	[R].LNRGLEEKPGGDKLSTVGWASQK.[K]	Denticleless protein homolog OS	Homo sapiens	DTL	1xGG [K8]	1	0.863	0.977591	107.3	92.7	58696.8	46884.9	42553.7	55866.7	29200	40473.4
O60814	O60814 [110-126]	[K].HAVSEGTKAVTKYTSAK.[-]	Histone H2B type 1-K OS	Homo sapiens	H2BC12	1xGG [K12]	23	0.862	0.926988	107.4	92.6	2.54434e+06	3.98554e+06	3.42713e+06	3.44989e+06	2.95369e+06	256099
A0A0B4J2F2	A0A0B4J2F2 [573-587]	[R].RASDTSLTQGLKAFR.[Q]	Probable serine/threonine-protein kinase SIK1B OS	Homo sapiens	SIK1B	1xGG [K12]	8	0.861	0.907803	108.1	91.9	247285	222905	275791	210084	191878	399584
P04075	P04075 [29-43]	[K].GILAADESTGSIAKR.[L]	Fructose-bisphosphate aldolase A OS	Homo sapiens	ALDOA	1xGG [K14]	11	0.86	0.971858	116.8	83.2	69454.2	50382.4	66523.7	43350.4	47398.2	118276
P52895	P52895 [156-171]	[K].DAGLAKSIGVSNFNHR.[L]	Aldo-keto reductase family 1 member C2 OS	Homo sapiens	AKR1C2	1xGG [K6]	2	0.86	0.969414	107.5	92.5	57418.1	27176	33047.9	28429.7	17450.4	76957.4
P39023	P39023 [250-261]	[R].KVACIGAWHPAR.[V]	60S ribosomal protein L3 OS	Homo sapiens	RPL3	1xCarbamidomethyl [C4]; 1xGG [K1]	12	0.86	0.916759	106.7	93.3	304155	288082	335078	288261	139750	265883
P50502	P50502 [348-360]	[K].YQSNPKVMNLISK.[L]	Hsc70-interacting protein OS	Homo sapiens	ST13	1xGG [K6]	2	0.859	0.921981	107.6	92.4	163453	103357	135939	116827	80444.7	273032
Q99460	Q99460 [828-840]	[K].VSTAVLSITAKAK.[K]	26S proteasome non-ATPase regulatory subunit 1 OS	Homo sapiens	PSMD1	1xGG [K11]	2	0.859	0.957721	107.6	92.4	76439.8	65825.3	68194.2	58560.6	41660.6	153652
P61081	P61081 [1-8]	[-].MIKLFSLK.[Q]	NEDD8-conjugating enzyme Ubc12 OS	Homo sapiens	UBE2M	1xAcetyl [N-Term]; 1xGG [K3]	11	0.857	0.915196	107.7	92.3	244139	134525	182349	90081.4	156299	481249
P48643	P48643 [497-513]	[K].GTNDMKQQHVIETLIGK.[K]	T-complex protein 1 subunit epsilon OS	Homo sapiens	CCT5	1xGG [K6]	1	0.857	0.966264	113.6	86.4	43096.3	22347.4	39597.8	30124.5	19142.3	126121
Q969P5	Q969P5 [268-277]	[K].KLCQYHFSER.[Q]	F-box only protein 32 OS	Homo sapiens	FBXO32	1xCarbamidomethyl [C3]; 1xGG [K1]	7	0.856	0.977591	107.8	92.2	64908.3	43479.9	48596.2	41577.7	34209.6	97363.4
O95263	O95263 [337-348]	[K].KGKEWQGVYYAR.[R]	High affinity cAMP-specific and IBMX-insensitive 3',5'-cyclic phosphodiesterase 8B OS	Homo sapiens	PDE8B	1xGG [K3]	1	0.856	0.968955	107.8	92.2	29818	13711.4		10101.6		29653.5
Q96P11	Q96P11 [254-263]	[K].IFAFDLDAKR.[L]	Probable 28S rRNA (cytosine-C(5))-methyltransferase OS	Homo sapiens	NSUN5	1xGG [K9]	1	0.856	0.969414	107.7	92.3	49866.9	43617	43147.5	37344	28764.3	68624.2
P35250	P35250 [190-201]	[R].YTKLTDAQILTR.[L]	Replication factor C subunit 2 OS	Homo sapiens	RFC2	1xGG [K3]	1	0.854	0.962716	107.9	92.1	40597.8	33455.9	47259.7	34655.3	23143.3	79035.6
Q6RFH5	Q6RFH5 [261-273]	[R].LLGCLKGLAGSVR.[G]	WD repeat-containing protein 74 OS	Homo sapiens	WDR74	1xCarbamidomethyl [C4]; 1xGG [K6]	8	0.853	0.916722	102.7	97.3	120433	78508.7	89876.1	98006.9	66936.4	85119.1
Q92841-1	Q92841-1 [433-452]	[R].STNKGTAYTFFTPGNLKQAR.[E]	Isoform 2 of Probable ATP-dependent RNA helicase DDX17 OS	Homo sapiens	DDX17	1xGG [K17]	3	0.852	0.9755	108	92	38181.3	48831.9	53797.7	42881.4	41593.5	40389.9
Q9NR46	Q9NR46 [46-58]	[R].ADSTKNWTEKILR.[Q]	Endophilin-B2 OS	Homo sapiens	SH3GLB2	1xGG [K10]	2	0.852	0.969414	108	92	26101	19221	23434.4		19207	20757
P28340	P28340 [410-423]	[R].AQTLKVQTFPFLGR.[V]	DNA polymerase delta catalytic subunit OS	Homo sapiens	POLD1	1xGG [K5]	9	0.851	0.918894	108	92	149562	93617.3	124390	105879	69826.3	186818
P60900	P60900 [55-71]	[K].KVPDKLLDSSTVTHLFK.[I]	Proteasome subunit alpha type-6 OS	Homo sapiens	PSMA6	1xGG [K]	15	0.851	0.919332	108.1	91.9	577657	513422	608217	384875	491572	841856
P26038	P26038 [73-81]	[K].ESPLLFKFR.[A]	Moesin OS	Homo sapiens	MSN	1xGG [K7]	10	0.85	0.919332	117.2	82.8	169275	93095.3	146390	103514	79158	238625
P54252	P54252 [191-203]	[K].LIGEELAQLKEQR.[V]	Ataxin-3 OS	Homo sapiens	ATXN3	1xGG [K10]	3	0.849	0.945645	108.2	91.8	97776.6	59691.3	74012.8	62801.5	31208.4	147869
P60174-1	P60174-1 [7-19]	[K].FFVGGNWKMNGRK.[Q]	Isoform 2 of Triosephosphate isomerase OS	Homo sapiens	TPI1	1xDeamidated [N10]; 1xGG [K8]	1	0.849	0.945645	106.5	93.5	53371.8	90664.1	69708.7	61229.5	39868.4	77011.9
P51571	P51571 [61-79]	[R].VQNMALYADVGGKQFPVTR.[G]	Translocon-associated protein subunit delta OS	Homo sapiens	SSR4	1xOxidation [M4]; 1xGG [K13]	1	0.848	0.966124	125.1	74.9	37944	21960.6	33897.9	18630.8	20288.2	36119.4
P39023	P39023 [284-297]	[K].IYKIGQGYLIKDGK.[L]	60S ribosomal protein L3 OS	Homo sapiens	RPL3	1xGG [K3]	11	0.847	0.917792	108.3	91.7	626323			472081	530335	772945
P49327	P49327 [40-49]	[R].WKAGLYGLPR.[R]	Fatty acid synthase OS	Homo sapiens	FASN	1xGG [K2]	6	0.846	0.887887	108.4	91.6	220741	140815	181317	153361	75333.7	284245
P60174-1	P60174-1 [6-18]	[R].KFFVGGNWKMNGR.[K]	Isoform 2 of Triosephosphate isomerase OS	Homo sapiens	TPI1	1xDeamidated [N11]; 1xGG [K9]	2	0.845	0.967218	108.4	91.6	50235.5	45981.2	47330.4	40012.5	45324.6	37794.3
P15328	P15328 [84-98]	[R].FNWNHCGEMAPACKR.[H]	Folate receptor alpha OS	Homo sapiens	FOLR1	2xCarbamidomethyl [C6; C13]; 1xGG [K14]	2	0.844	0.971483	108.4	91.6	43859.2	50227.7		26559.8		59110.1
P36578	P36578 [101-109]	[R].MFAPTKTWR.[R]	60S ribosomal protein L4 OS	Homo sapiens	RPL4	1xGG [K6]	5	0.842	0.898792	108.6	91.4	356738	218130	300661	253271	114249	585527
Q99442	Q99442 [52-63]	[K].AVDCLLDSKWAK.[A]	Translocation protein SEC62 OS	Homo sapiens	SEC62	1xCarbamidomethyl [C4]; 1xGG [K9]	2	0.842	0.972216	108.6	91.4	55822.7	43563.3	52472.2	44167.5	26170.6	62035
Q8IZT6	Q8IZT6 [3054-3064]	[K].SAALIIQKYIR.[A]	Abnormal spindle-like microcephaly-associated protein OS	Homo sapiens	ASPM	1xGG [K8]	5	0.841	0.958081	108.6	91.4	52762.6	31650.2				34362.9
Q6NZI2	Q6NZI2 [99-113]	[K].AHATTSNTVSKLLEK.[V]	Caveolae-associated protein 1 OS	Homo sapiens	CAVIN1	1xGG [K11]	7	0.841	0.916361	108.9	91.1	103627	139390	100614	84618.5	86637.9	171625
Q9UBM7	Q9UBM7 [82-94]	[R].LSDIWAKTPPITR.[K]	7-dehydrocholesterol reductase OS	Homo sapiens	DHCR7	1xGG [K7]	2	0.841	0.967218	121.7	78.3	45540.6	28893.6	39921.1	25662.6	24293.2	78688.5
P22392	P22392 [89-105]	[R].VMLGETNPADSKPGTIR.[G]	Nucleoside diphosphate kinase B OS	Homo sapiens	NME2	1xGG [K12]	7	0.84	0.950097	108.7	91.3	57583.2	45726.3	68945.2	48344.9	28734.7	114161
P61981	P61981 [1-12]	[-].MVDREQLVQKAR.[L]	14-3-3 protein gamma OS	Homo sapiens	YWHAG	1xGG [K10]	1	0.839	0.9581	108.8	91.2		45398.6	32631.9	35069.2		29700.8
Q5JWF2	Q5JWF2 [980-990]	[R].AKYFIRDEFLR.[I]	Guanine nucleotide-binding protein G(s) subunit alpha isoforms XLas OS	Homo sapiens	GNAS	1xGG [K2]	5	0.837	0.912562	100.7	99.3	1.34087e+06	1.25517e+06	1.76573e+06	1.47872e+06	850775	1.32148e+06
Q9NY61	Q9NY61 [342-355]	[R].KLEMEDYPSFMAKR.[F]	Protein AATF OS	Homo sapiens	AATF	1xGG [K13]	3	0.837	0.957721	117.2	82.8	46373.5	26145.5	48528.9	27077.3		39720.4
P60709; P68032	P60709 [327-335]; P68032 [329-337]	[K].IKIIAPPER.[K]	Actin, cytoplasmic 1 OS	Homo sapiens	ACTB	1xGG [K2]	6	0.836	0.891971	108.9	91.1	151509	103635	110067	92004.3	85327.8	131218
P12814; P35609; O43707	P12814 [35-46]; P35609 [42-53]; O43707 [54-65]	[R].KTFTAWCNSHLR.[K]	Alpha-actinin-1 OS	Homo sapiens	ACTN1	1xCarbamidomethyl [C7]; 1xGG [K1]	3	0.835	0.917254	109	91	69305.6	77917.1	87519.5	65025.3	48733.8	88526.8
Q86TG7	Q86TG7 [565-587]	[R].NVKDGLITPTIAPNGAQVLQVKR.[G]	Retrotransposon-derived protein PEG10 OS	Homo sapiens	PEG10	1xGG [K22]	13	0.833	0.878678	109.1	90.9	277608	196554	257860	214678	65107.2	347353
P11117	P11117 [151-161]	[R].LLKFPLGPCPR.[Y]	Lysosomal acid phosphatase OS	Homo sapiens	ACP2	1xCarbamidomethyl [C9]; 1xGG [K3]	3	0.833	0.961237	122.6	77.4	40294.1	22210.8	39545.5	24954.6	18493.8	68659.7
O75386	O75386 [228-240]	[K].EENQKIFLLAARK.[R]	Tubby-related protein 3 OS	Homo sapiens	TULP3	1xDeamidated [Q4]; 1xGG [K5]	1	0.833	0.960719	116.6	83.4	40454	37338.8	28505.5	126902	26707.7	23751
O43175	O43175 [385-398]	[K].QADVNLVNAKLLVK.[E]	D-3-phosphoglycerate dehydrogenase OS	Homo sapiens	PHGDH	1xGG [K10]	1	0.832	0.960719	109.2	90.8	22358.5		16509.2	15980.6	8930.33	55135.1
Q10713	Q10713 [458-470]	[R].SRKLPHELCTLIR.[N]	Mitochondrial-processing peptidase subunit alpha OS	Homo sapiens	PMPCA	1xCarbamidomethyl [C9]; 1xGG [K3]	2	0.832	0.960719	109.2	90.8	20795.7	19416.3	23420.1	17297.8	22433.9	13459
P04075	P04075 [305-318]	[R].ALQASALKAWGGKK.[E]	Fructose-bisphosphate aldolase A OS	Homo sapiens	ALDOA	1xGG [K]	7	0.831	0.898792	109.2	90.8	156886	145390	151447	125873	94986.3	307068
Q9NP92	Q9NP92 [288-308]	[K].TADPCCYGHTQFHLLPDKLRR.[E]	39S ribosomal protein S30, mitochondrial OS	Homo sapiens	MRPS30	2xCarbamidomethyl [C5; C6]; 1xGG [K18]	1	0.83	0.963386	106.1	93.9	63141.9	38232.9	34932.6	13566.7	33829.6	52426.6
P78527	P78527 [1408-1420]	[K].MSPYKDILETHLR.[E]	DNA-dependent protein kinase catalytic subunit OS	Homo sapiens	PRKDC	1xGG [K5]	1	0.828	0.958081	127.9	72.1	40218.8	15146.7	36220.2	11084.4		37636.7
P49721	P49721 [63-70]	[K].NVQLYKMR.[N]	Proteasome subunit beta type-2 OS	Homo sapiens	PSMB2	1xGG [K6]	7	0.828	0.906754	109.4	90.6	174592	103304	132459	109642	85403.3	210938
O75808	O75808 [286-294]	[R].LAELLSGKR.[L]	Calpain-15 OS	Homo sapiens	CAPN15	1xGG [K8]	2	0.827	0.958081	109.4	90.6	26063.6	31388.3	62766.2	28357.9		23781.5
P37231	P37231 [245-260]	[K].HLYDSYIKSFPLTKAK.[A]	Peroxisome proliferator-activated receptor gamma OS	Homo sapiens	PPARG	1xGG [K16]	1	0.827	0.887887	109.4	90.6	121782	179440	194046	229893	148474	41365.6
P07910-2	P07910-2 [18-30]	[R].VFIGNLNTLVVKK.[S]	Isoform C1 of Heterogeneous nuclear ribonucleoproteins C1/C2 OS	Homo sapiens	HNRNPC	1xGG [K]	8	0.825	0.891545	116.8	83.2	183422	111011	161711	115225	91624	269733
Q5TDH0	Q5TDH0 [278-289]	[R].WAGIAKGVGTQK.[I]	Protein DDI1 homolog 2 OS	Homo sapiens	DDI2	1xGG [K6]	10	0.824	0.898792	117.2	82.8	568276	410239	579665		303175	532121
P29401	P29401 [457-471]	[K].AVELAANTKGICFIR.[T]	Transketolase OS	Homo sapiens	TKT	1xCarbamidomethyl [C12]; 1xGG [K9]	15	0.824	0.887887	115.2	84.8	145672	98209.7	113032	83128.3	80928.3	245533
P34897	P34897 [399-416]	[R].VLELVSITANKNTCPGDR.[S]	Serine hydroxymethyltransferase, mitochondrial OS	Homo sapiens	SHMT2	1xCarbamidomethyl [C14]; 1xGG [K11]	1	0.823	0.961821	109.7	90.3	62587.1	37698.9	48292.5	39737.7	22954.9	68605
P27708	P27708 [1110-1127]	[R].FLSSAAAVSKEHPVVISK.[F]	CAD protein OS	Homo sapiens	CAD	1xGG [K10]	1	0.823	0.952147	109.7	90.3	25474.2	19436	21418.9	17638.3	13545.4	47721.6
P16615	P16615 [468-480]	[R].ANACNSVIKQLMK.[K]	Sarcoplasmic/endoplasmic reticulum calcium ATPase 2 OS	Homo sapiens	ATP2A2	1xCarbamidomethyl [C4]; 1xGG [K9]	1	0.823	0.960719	109.7	90.3	40107.7	20139.5	27772.5	22861	13729.2	79577.9
B5ME19	B5ME19 [710-720]	[R].MISKQFHHQLR.[V]	Eukaryotic translation initiation factor 3 subunit C-like protein OS	Homo sapiens	EIF3CL	1xGG [K4]	8	0.822	0.897879	109.8	90.2	538328	476004	599362	442442	333752	706601
P00338	P00338 [74-90]	[R].TPKIVSGKDYNVTANSK.[L]	L-lactate dehydrogenase A chain OS	Homo sapiens	LDHA	1xGG [K3]	4	0.822	0.963574	117.4	82.6	46425.6	28623.7	58750.3	32638.8	23540.3	90055.7
P19623	P19623 [96-109]	[R].KVLIIGGGDGGVLR.[E]	Spermidine synthase OS	Homo sapiens	SRM	1xGG [K1]	4	0.822	0.95749	109.8	90.2	40979.7	24893.6	28953	23785.9	17893.4	89183.5
Q9BUF5	Q9BUF5 [47-62]	[R].INVYYNESSSQKYVPR.[A]	Tubulin beta-6 chain OS	Homo sapiens	TUBB6	1xGG [K12]	10	0.821	0.897764	109.8	90.2	116635	117986	101209	95795.3	62904.1	151651
P08729; P35908; P05787	P08729 [102-110]; P35908 [189-197]; P05787 [102-110]	[K].FASFIDKVR.[F]	Keratin, type II cytoskeletal 7 OS	Homo sapiens	KRT7	1xGG [K7]	4	0.821	0.901728	115.7	84.3	138945	89276.6	148799	101251	73321.8	603494
O15527	O15527 [290-304]	[K].GPSPQTNKELGNFFR.[S]	N-glycosylase/DNA lyase OS	Homo sapiens	OGG1	1xGG [K8]	3	0.821	0.949581	109.8	90.2	42303.2		31122	22592		39312.3
P53801	P53801 [165-176]	[K].YGLFKEENPYAR.[F]	Pituitary tumor-transforming gene 1 protein-interacting protein OS	Homo sapiens	PTTG1IP	1xGG [K5]	2	0.82	0.931799	104.2	95.8	55138.1	40343	123438	50663.5	33063.3	86507.9
Q13347	Q13347 [199-213]	[R].DMTMFVTASKDNTAK.[L]	Eukaryotic translation initiation factor 3 subunit I OS	Homo sapiens	EIF3I	1xGG [K10]	10	0.82	0.962489	109.9	90.1	45683.2	45475.6	67570.6	37478.5	28662.8	99713.7
P24844	P24844 [151-161]	[K].KGNFNYVEFTR.[I]	Myosin regulatory light polypeptide 9 OS	Homo sapiens	MYL9	1xGG [K1]	1	0.82	0.959831	121.6	78.4	28352.3	21654.1	32758.2	18262.8	17757.3	75347
P22087	P22087 [144-162]	[K].LAAAILGGVDQIHIKPGAK.[V]	rRNA 2'-O-methyltransferase fibrillarin OS	Homo sapiens	FBL	1xGG [K15]	1	0.82	0.960719	104.8	95.2	13513.7	16319.6	19211.1	14814.1	9529.96	15758.2
P62424	P62424 [198-217]	[K].TCTTVAFTQVNSEDKGALAK.[L]	60S ribosomal protein L7a OS	Homo sapiens	RPL7A	1xCarbamidomethyl [C2]; 1xGG [K15]	1	0.818	0.953142	110	90	38930	32324.3	37962.1	31066.4	22197.5	71964.1
P11766	P11766 [219-231]	[R].IIGVDINKDKFAR.[A]	Alcohol dehydrogenase class-3 OS	Homo sapiens	ADH5	1xGG [K10]	4	0.815	0.962325	110.2	89.8	75255.7	48584	62104.5	37101	50638.1	87576.7
Q06203	Q06203 [373-384]	[K].FGVLSDNFKGKR.[I]	Amidophosphoribosyltransferase OS	Homo sapiens	PPAT	1xGG [K9]	1	0.815	0.9581	110.2	89.8		27673.4	28350.9	21536.7		24178.3
Q7Z4G1	Q7Z4G1 [37-48]	[R].SLKYPYVAVMLK.[V]	COMM domain-containing protein 6 OS	Homo sapiens	COMMD6	1xGG [K3]	1	0.814	0.960719	104.4	95.6	16374	16112	21073.1		10696.1	21040.6
Q9NPR2	Q9NPR2 [742-749]	[R].NSMKVFLK.[Q]	Semaphorin-4B OS	Homo sapiens	SEMA4B	1xGG [K4]	1	0.814	0.950097	110.3	89.7	29045.5	28605.7	33571.3	23629.4	19077.7	42610.3
O75792	O75792 [267-282]	[R].KITSYFLNEGSQARPR.[S]	Ribonuclease H2 subunit A OS	Homo sapiens	RNASEH2A	1xGG [K1]	4	0.813	0.851855	112	88	258257	178400	252460	198492	144986	229602
Q14697	Q14697 [892-914]	[R].VVIIGAGKPAAVVLQTKGSPESR.[L]	Neutral alpha-glucosidase AB OS	Homo sapiens	GANAB	1xGG [K17]	21	0.81	0.846713	110.5	89.5	178717	163207	182181	144743	92103.7	180530
Q13283	Q13283 [64-76]	[R].KVMSQNFTNCHTK.[I]	Ras GTPase-activating protein-binding protein 1 OS	Homo sapiens	G3BP1	1xCarbamidomethyl [C10]; 1xGG [K1]	1	0.81	0.952886	110.5	89.5	22500.6		23735.2	17206.5	18723.4	36398.2
Q96GG9	Q96GG9 [63-71]	[R].KKLEQLYNR.[Y]	DCN1-like protein 1 OS	Homo sapiens	DCUN1D1	1xGG [K]	2	0.808	0.948081	110.6	89.4	37132.2	27341.2	40344.9	21801.5	29990.9	120266
Q6PGP7	Q6PGP7 [1352-1367]	[K].NLKSNPDQPAVILLLR.[Q]	Tetratricopeptide repeat protein 37 OS	Homo sapiens	TTC37	1xGG [K3]	1	0.808	0.954389	110.9	89.1	32957.1	21252.3	26592.9	12076.3		37846.4
P34896	P34896 [376-393]	[K].VLEACSIACNKNTCPGDR.[S]	Serine hydroxymethyltransferase, cytosolic OS	Homo sapiens	SHMT1	3xCarbamidomethyl [C5; C9; C14]; 1xGG [K11]	1	0.807	0.95224	111	89	27601.6	22872.2	29448.2	22114.9	18463.8	51945.8
P17844	P17844 [389-403]	[K].HGKAPILIATDVASR.[G]	Probable ATP-dependent RNA helicase DDX5 OS	Homo sapiens	DDX5	1xGG [K3]	5	0.806	0.93144	115	85	72308.4	46024.1	67505.2	49902.1	37113	177043
Q14677	Q14677 [614-625]	[K].QDAFANFANFSK.[-]	Clathrin interactor 1 OS	Homo sapiens	CLINT1	1xGG [K12]	2	0.805	0.880255	103.8	96.2	699731	488577	521997	483612	259432	563140
Q93050-1	Q93050-1 [666-677]	[R].KHLGTLNFGGIR.[V]	Isoform 2 of V-type proton ATPase 116 kDa subunit a isoform 1 OS	Homo sapiens	ATP6V0A1	1xGG [K1]	3	0.804	0.941725	110.9	89.1	49834	41933	36357.6	33693.7	28925	105050
P54802	P54802 [55-74]	[R].ALAAKPGLDTYSLGGGGAAR.[V]	Alpha-N-acetylglucosaminidase OS	Homo sapiens	NAGLU	1xGG [K5]	4	0.803	0.885685	110.9	89.1	79092.8	51567	102945	63537.8	59545.1	72352.5
P60866	P60866 [28-41]	[R].NVKSLEKVCADLIR.[G]	40S ribosomal protein S20 OS	Homo sapiens	RPS20	1xCarbamidomethyl [C9]; 1xGG [K3]	6	0.8	0.940219	108.5	91.5	61126.3	66853.9	63017.8	53451.5	53112.3	13858.4
P48643	P48643 [393-400]	[K].MIIEEAKR.[S]	T-complex protein 1 subunit epsilon OS	Homo sapiens	CCT5	1xGG [K7]	2	0.8	0.940612	115.2	84.8	45671	32433.5	50768.5	29374.2		38540.2
A6NED2	A6NED2 [345-357]	[R].RVEYFVDKQLQVK.[A]	RCC1 domain-containing protein 1 OS	Homo sapiens	RCCD1	1xGG [K8]	2	0.798	0.926988	111.2	88.8	61022.5		59282.4	48004	36732.3	67492.8
P41220	P41220 [36-44]	[R].TLLKDWKTR.[L]	Regulator of G-protein signaling 2 OS	Homo sapiens	RGS2	1xGG [K7]	2	0.797	0.916759	99.3	100.7	93614.9	62632	68136	74564.5	32636.5	69139.2
P55072	P55072 [654-662]	[R].VAILKANLR.[K]	Transitional endoplasmic reticulum ATPase OS	Homo sapiens	VCP	1xGG [K5]	11	0.796	0.829479	111.3	88.7	168547	193599	191032	152109	115236	179533
P61254; Q9UNX3	P61254 [60-75]; Q9UNX3 [60-75]	[R].GHYKGQQIGKVVQVYR.[K]	60S ribosomal protein L26 OS	Homo sapiens	RPL26	1xGG [K]	9	0.796	0.949581	125.3	74.7	35669.1	21363.3	52372.1	20845.1	21252.8	41675.2
P56192	P56192 [714-727]	[R].HGNQYIQVNEPWKR.[I]	Methionine--tRNA ligase, cytoplasmic OS	Homo sapiens	MARS	1xGG [K13]	4	0.796	0.943419	111.3	88.7	39297.7	32783.9	37582.5	29921.8	18262.3	55943.1
P78527	P78527 [1448-1460]	[R].LAAVVSACKQLHR.[A]	DNA-dependent protein kinase catalytic subunit OS	Homo sapiens	PRKDC	1xCarbamidomethyl [C8]; 1xGG [K9]	24	0.792	0.860368	111.6	88.4	693422	554272	664476	526536	376612	813918
P49588	P49588 [751-765]	[R].RIVAVTGAEAQKALR.[K]	Alanine--tRNA ligase, cytoplasmic OS	Homo sapiens	AARS	1xGG [K12]	1	0.792	0.949581	111.6	88.4	19882.7	14052.7	16936.2	13413	11025.2	31148.1
P52895	P52895 [1-9]	[-].MDSKYQCVK.[L]	Aldo-keto reductase family 1 member C2 OS	Homo sapiens	AKR1C2	1xAcetyl [N-Term]; 1xCarbamidomethyl [C7]; 1xGG [K4]	2	0.789	0.940612	111.8	88.2	33567.5	25908.6	31188.5	24603.1	19351.2	37245.5
Q96IJ6	Q96IJ6 [4-16]	[K].AVILIGGPQKGTR.[F]	Mannose-1-phosphate guanyltransferase alpha OS	Homo sapiens	GMPPA	1xGG [K10]	1	0.789	0.944596	120.3	79.7	51949.1	25569	18046.3	15747.3	16957	40991.8
O76094	O76094 [384-397]	[K].ISQGNISKACLILR.[S]	Signal recognition particle subunit SRP72 OS	Homo sapiens	SRP72	1xCarbamidomethyl [C10]; 1xGG [K8]	2	0.788	0.9437	118	82	56725.4	30965.9	39313.7	27337.1	24398.1	56561.7
P58107	P58107 [489-504]	[R].QALSTATATVSVGKFR.[G]	Epiplakin OS	Homo sapiens	EPPK1	1xGG [K14]	3	0.787	0.949679	122.8	77.2	58912.2	64932.1	38438.7	51070.8	30439.1	37014.4
P36578	P36578 [275-291]	[K].SNYNLPMHKMINTDLSR.[I]	60S ribosomal protein L4 OS	Homo sapiens	RPL4	1xGG [K9]	7	0.787	0.91492	111.9	88.1	122661	60003.2	68301.5	53764.9	29213.4	187182
Q9Y3Z3	Q9Y3Z3 [295-305]	[K].SFLYEIVSNKR.[N]	Deoxynucleoside triphosphate triphosphohydrolase SAMHD1 OS	Homo sapiens	SAMHD1	1xGG [K10]	4	0.787	0.944596	111.3	88.7	24648.7	19122.8	32580.1	16018.7		24085.5
P68366	P68366 [327-338]	[K].DVNAAIAAIKTK.[R]	Tubulin alpha-4A chain OS	Homo sapiens	TUBA4A	1xGG [K10]	2	0.787	0.9437	111.9	88.1	26840.4		19373		7692.87	41879.5
Q8IZT6	Q8IZT6 [2403-2417]	[R].HLKSMHSSATLIQSR.[F]	Abnormal spindle-like microcephaly-associated protein OS	Homo sapiens	ASPM	1xGG [K3]	4	0.786	0.931799	116.5	83.5	44411.5	31615.8	47076.3	24846.8	31809.6	46450.9
Q9BVP2	Q9BVP2 [243-256]	[K].LLGGFQETCSKAIR.[V]	Guanine nucleotide-binding protein-like 3 OS	Homo sapiens	GNL3	1xCarbamidomethyl [C9]; 1xGG [K11]	7	0.784	0.943056	114.9	85.1	75320.1	55439.6	60455.8	44766.6	43466.8	97144.6
P17812	P17812 [551-560]	[R].LSHYLQKGCR.[L]	CTP synthase 1 OS	Homo sapiens	CTPS1	1xCarbamidomethyl [C9]; 1xGG [K7]	3	0.784	0.911569	112.1	87.9	69076.2	55432	87337.6	87408.7	40925.2	54180.4
P00568	P00568 [156-167]	[K].ATEPVIAFYEKR.[G]	Adenylate kinase isoenzyme 1 OS	Homo sapiens	AK1	1xGG [K11]	2	0.781	0.941474	112.3	87.7	33777.6	25021	32452.8	19484	25341.2	37077
Q17RB0	Q17RB0 [5-21]	[R].VQLMKALLARPLRPAAR.[R]	Retrotransposon Gag-like protein 8B OS	Homo sapiens	RTL8B	1xGG [K5]	1	0.781	0.907803	120.2	79.8	89902.4	63969.7	83733.2	55556.1	49933.1	85058.4
P32969	P32969 [116-124]	[R].NFLGEKYIR.[R]	60S ribosomal protein L9 OS	Homo sapiens	RPL9	1xGG [K6]	3	0.78	0.944909	112.3	87.7	73006.7	42406.8	56944.3	26597.6	44435.5	146848
P07199	P07199 [252-276]	[R].AGQAGLPCDYTANSKGGVTTQALAK.[Y]	Major centromere autoantigen B OS	Homo sapiens	CENPB	1xCarbamidomethyl [C8]; 1xGG [K15]	4	0.779	0.839978	112.4	87.6	105580	91188.7	85038.7	71058.4	49277.7	85430.9
P63244	P63244 [126-139]	[R].DKTIKLWNTLGVCK.[Y]	Receptor of activated protein C kinase 1 OS	Homo sapiens	RACK1	1xCarbamidomethyl [C13]; 1xGG [K]	3	0.779	0.846166	123.8	76.2	226891	121387	162308	99963.1	94526.1	257533
P17812	P17812 [377-389]	[R].GTEGKIQAIAWAR.[N]	CTP synthase 1 OS	Homo sapiens	CTPS1	1xGG [K5]	1	0.779	0.922102	112.4	87.6	39420.9	21250.6	21063.3	16547.1	13692.5	41411.5
Q8IZT6	Q8IZT6 [2188-2202]	[R].KMQTAATLIQSNYRR.[Y]	Abnormal spindle-like microcephaly-associated protein OS	Homo sapiens	ASPM	1xGG [K1]	2	0.779	0.859646	127.6	72.4	122566	73791.6	107114	57515.9	60841.1	172920
P07355	P07355 [169-178]	[R].KLMVALAKGR.[R]	Annexin A2 OS	Homo sapiens	ANXA2	1xGG [K8]	8	0.776	0.810222	112.6	87.4	168889	202164	153585	131009	109286	231266
Q8N0X7	Q8N0X7 [458-481]	[R].ERIQPEEKPVEVSPAVTKGLYIAK.[Q]	Spartin OS	Homo sapiens	SPART	1xGG [K18]	1	0.776	0.93077	112.6	87.4	36431.5	33868.3	27686.5	26283.4	20669.2	29225.2
P62263	P62263 [122-141]	[R].SGMKIGRIEDVTPIPSDSTR.[R]	40S ribosomal protein S14 OS	Homo sapiens	RPS14	1xGG [K4]	3	0.776	0.916759	115	85	71181	73447	66984	124994	51962.8	52568.3
P07737	P07737 [109-127]	[K].TLVLLMGKEGVHGGLINKK.[C]	Profilin-1 OS	Homo sapiens	PFN1	1xGG [K]	9	0.775	0.915423	112.7	87.3	70449.4	73164.9	68836.7	61684.9	54585.2	8428.85
O15067	O15067 [891-902]	[R].AFSITQGLLKDR.[L]	Phosphoribosylformylglycinamidine synthase OS	Homo sapiens	PFAS	1xGG [K10]	3	0.773	0.890536	112.8	87.2	104646	58062.7	80015.9	61866.1	36849.8	183560
P54577	P54577 [507-520]	[K].QTNFMTKLGSISCK.[S]	Tyrosine--tRNA ligase, cytoplasmic OS	Homo sapiens	YARS	1xCarbamidomethyl [C13]; 1xGG [K7]	11	0.771	0.834729	112.9	87.1	662265	516958	619326	477747	334530	766659
P43353	P43353 [413-426]	[R].YHGKFSFDTFSHHR.[A]	Aldehyde dehydrogenase family 3 member B1 OS	Homo sapiens	ALDH3B1	1xGG [K4]	11	0.771	0.79645	117.9	82.1	225953	166988	194441	135306	128743	228647
P43686	P43686 [230-245]	[R].VVGSEFVQKYLGEGPR.[M]	26S proteasome regulatory subunit 6B OS	Homo sapiens	PSMC4	1xGG [K9]	1	0.768	0.957721	114.9	85.1	9995.26	18756.3	14195.1	15656.6		7058.9
Q9H3M7	Q9H3M7 [208-218]	[R].IVVPKAAIVAR.[H]	Thioredoxin-interacting protein OS	Homo sapiens	TXNIP	1xGG [K5]	8	0.767	0.82014	114.6	85.4	99201.5	71517	109701	73905.1	54856.8	145862
Q08117	Q08117 [8-28]	[R].HSGSSHLPQQLKFTTSDSCDR.[I]	TLE family member 5 OS	Homo sapiens	TLE5	1xCarbamidomethyl [C19]; 1xGG [K12]	2	0.767	0.926988	116.7	83.3	38769.2	26587.5	39587.9	27690	20404.7	104294
P61978	P61978 [397-409]	[K].DLAGSIIGKGGQR.[I]	Heterogeneous nuclear ribonucleoprotein K OS	Homo sapiens	HNRNPK	1xGG [K9]	12	0.767	0.905863	120.6	79.4	103480	54553.4	75316.8	49628.9	41863.4	159928
Q16778; Q5QNW6; Q8N257	Q16778 [110-126]; Q5QNW6 [110-126]; Q8N257 [110-126]	[K].HAVSEGTKAVTKYTSSK.[-L]	Histone H2B type 2-E OS	Homo sapiens	HIST2H2BE	1xGG [K]	17	0.766	0.828128	113.3	86.7	1.09058e+07	1.7792e+07	1.83934e+07	1.36235e+07	1.50971e+07	586179
P46940	P46940 [1383-1390]	[R].TILLNTKR.[L]	Ras GTPase-activating-like protein IQGAP1 OS	Homo sapiens	IQGAP1	1xGG [K7]	1	0.766	0.93144	113.2	86.8	41840.5	31239.1	59123.7	39941.8	28800.7	32061.5
O14818	O14818 [144-163]	[R].LYQTDPSGTYHAWKANAIGR.[SG]	Proteasome subunit alpha type-7 OS	Homo sapiens	PSMA7	1xGG [K14]	4	0.764	0.83454	113.4	86.6	127404	86337	82108.2	65937.6	21248.4	136156
O43809	O43809 [16-35]	[R].GVTQFGNKYIQQTKPLTLER.[T]	Cleavage and polyadenylation specificity factor subunit 5 OS	Homo sapiens	NUDT21	1xGG [K8]	2	0.764	0.90178	112.2	87.8	63305.1	65110.6	68754.8	50904.9	22725.9	52508.6
Q13751	Q13751 [1165-1172]	[R].VLYYATCK.[-]	Laminin subunit beta-3 OS	Homo sapiens	LAMB3	1xCarbamidomethyl [C7]; 1xGG [K8]	1	0.764	0.931168	113.4	86.6	37213.1	33940.5	43059	24333.3	28422.2	36296.5
P42892-3	P42892-3 [1-7]	[-].MMSTYKR.[A]	Isoform C of Endothelin-converting enzyme 1 OS	Homo sapiens	ECE1	1xAcetyl [N-Term]; 1xGG [K6]	2	0.763	0.832388	113.4	86.6	77104.9	97398.8	80743.5	95696	53702.1	61600.5
P13639	P13639 [634-647]	[R].YLAEKYEWDVAEAR.[K]	Elongation factor 2 OS	Homo sapiens	EEF2	1xGG [K5]	2	0.762	0.923158	113.5	86.5	33747	34913	37491.5	26616.7	10503	51388.7
Q9H6A9	Q9H6A9 [1918-1941]	[R].TSRPPGPGLLSSEGPSGKWSLGGR.[K]	Pecanex-like protein 3 OS	Homo sapiens	PCNX3	1xGG [K18]	10	0.76	0.783074	113.6	86.4	189617	175527	182740	138845	76698.6	206458
Q6RFH5	Q6RFH5 [359-373]	[R].KLSGLEQPQGALQTR.[R]	WD repeat-containing protein 74 OS	Homo sapiens	WDR74	1xGG [K1]	1	0.759	0.826492	113.7	86.3	173676	136071	152624	115773	100666	175136
Q9BVQ7	Q9BVQ7 [500-516]	[K].GVLLYGPPGCAKTTLVR.[A]	Spermatogenesis-associated protein 5-like protein 1 OS	Homo sapiens	SPATA5L1	1xCarbamidomethyl [C10]; 1xGG [K12]	1	0.759	0.921981	113.7	86.3	38517.7	17380	25954.6	19712.3	13152.9	42330.4
P43353	P43353 [359-376]	[R].EKPLALYAFSNSSQVVKR.[V]	Aldehyde dehydrogenase family 3 member B1 OS	Homo sapiens	ALDH3B1	1xGG [K]	15	0.758	0.787323	119.6	80.4	195278	142051	213970	131363	107643	232388
P26639	P26639 [620-638]	[R].QVMVVPVGPTCDEYAQKVR.[Q]	Threonine--tRNA ligase 1, cytoplasmic OS	Homo sapiens	TARS1	1xCarbamidomethyl [C11]; 1xGG [K17]	5	0.756	0.784252	111.5	88.5	224253	168193	167577	133522	36556.8	169506
P01106	P01106 [52-66]	[K].KFELLPTPPLSPSRR.[S]	Myc proto-oncogene protein OS	Homo sapiens	MYC	1xGG [K1]	3	0.756	0.91492	135.4	64.6	80652.4	32308.5	54407.4	25932.7	24409.4	113104
P12956	P12956 [302-318]	[R].TFNTSTGGLLLPSDTKR.[S]	X-ray repair cross-complementing protein 6 OS	Homo sapiens	XRCC6	1xGG [K16]	2	0.753	0.783074	108.5	91.5	161547	94655.3	102200	86222	70150.5	121723
Q9BRA2	Q9BRA2 [87-104]	[K].NLKVTAVPTLLKYGTPQK.[L]	Thioredoxin domain-containing protein 17 OS	Homo sapiens	TXNDC17	1xGG [K12]	2	0.752	0.919123	120.9	79.1	43757	27839.4	41924.4	27418.7	20922.2	37231.7
P11142	P11142 [172-188]	[R].IINEPTAAAIAYGLDKK.[GV]	Heat shock cognate 71 kDa protein OS	Homo sapiens	HSPA8	1xGG [K]	5	0.752	0.917473	114.2	85.8	49705.9	29209.3	36813.4	29325.7		26112.9
P36956	P36956 [372-388]	[R].FLQHSNQKLKQENLSLR.[T]	Sterol regulatory element-binding protein 1 OS	Homo sapiens	SREBF1	1xGG [K8]	2	0.752	0.911569	114.2	85.8	53330.9	43955.1	45322.6	31033.5	34070.9	48158.3
Q16186	Q16186 [31-43]	[K].MSLKGTTVTPDKR.[K]	Proteasomal ubiquitin receptor ADRM1 OS	Homo sapiens	ADRM1	1xGG [K4]	16	0.75	0.807438	114.3	85.7	705479	657394	716992	529446	373189	774199
O95551	O95551 [193-206]	[K].SQEIIPFPSTKMMR.[N]	Tyrosyl-DNA phosphodiesterase 2 OS	Homo sapiens	TDP2	1xGG [K11]	1	0.749	0.926751	127.9	72.1	30796.3	14876.9	23264.6	11916.9	13103.9	23079.9
P33993	P33993 [16-29]	[K].FLQEFYQDDELGKK.[Q]	DNA replication licensing factor MCM7 OS	Homo sapiens	MCM7	1xGG [K13]	1	0.749	0.921981	116.7	83.3	37639.7	20277.4	29015	14295.4		29977.3
Q9NZJ0	Q9NZJ0 [254-270]	[R].QEPIASKSFLYPGSSTR.[K]	Denticleless protein homolog OS	Homo sapiens	DTL	1xGG [K7]	2	0.748	0.922797	114.4	85.6	38754.7	18859.7	20559.3	15383	13367.9	84972.4
Q5JWF2	Q5JWF2 [686-704]	[R].LLLLGAGESGKSTIVKQMR.[I]	Guanine nucleotide-binding protein G(s) subunit alpha isoforms XLas OS	Homo sapiens	GNAS	1xGG [K16]	5	0.748	0.915676	112.4	87.6	19449.6	39962.7	26754.9	31461.3	13817.8
Q00839	Q00839 [544-558]	[K].KQMADTGKLNTLLQR.[A]	Heterogeneous nuclear ribonucleoprotein U OS	Homo sapiens	HNRNPU	1xGG [K1]	8	0.748	0.885685	114.4	85.6	90646	70728.7	73623.4	55037	35149.6	91291.3
Q13045	Q13045 [798-815]	[R].AAALKLGQELCGMLHRPR.[H]	Protein flightless-1 homolog OS	Homo sapiens	FLII	1xCarbamidomethyl [C11]; 1xGG [K5]	1	0.747	0.9437	105.6	94.4	18887.4	11079.8	12098.8		6100.9	19166
Q7KYR7-1	Q7KYR7-1 [69-82]	[R].SQFSPAVFVYKGGR.[E]	Isoform 2 of Butyrophilin subfamily 2 member A1 OS	Homo sapiens	BTN2A1	1xGG [K11]	1	0.746	0.904723	114.6	85.4	49626.7	41217.1	47257.8	28087.2	35239.6	49727.6
P12956	P12956 [116-130]	[R].ILELDQFKGQQGQKR.[F]	X-ray repair cross-complementing protein 6 OS	Homo sapiens	XRCC6	1xGG [K]	2	0.746	0.919751	114.6	85.4	42748.5			31874.9
Q9NNW5	Q9NNW5 [899-911]	[R].ILQLLAETFHHKR.[C]	WD repeat-containing protein 6 OS	Homo sapiens	WDR6	1xGG [K12]	4	0.745	0.913046	132.5	67.5	34402	19996.9	30403.3	15492.8	14900.2	35288.5
P52272	P52272 [372-388]	[R].INEILSNALKRGEIIAK.[Q]	Heterogeneous nuclear ribonucleoprotein M OS	Homo sapiens	HNRNPM	1xGG [K]	10	0.745	0.754684	121.8	78.2	272452	376556	318672	338498	204523	202967
P53801	P53801 [164-176]	[K].KYGLFKEENPYAR.[F]	Pituitary tumor-transforming gene 1 protein-interacting protein OS	Homo sapiens	PTTG1IP	1xGG [K1]	11	0.745	0.756322	104.9	95.1	170793	137178	260648	102202	154966	182373
Q9NR50	Q9NR50 [156-166]	[R].DFIGVDSTGKR.[L]	Translation initiation factor eIF-2B subunit gamma OS	Homo sapiens	EIF2B3	1xGG [K10]	1	0.745	0.935614	124.3	75.7	21978.6	13600.3	18241.8	11099.7	10127.7	16716.6
O43396	O43396 [24-32]	[R].LAVVKFTMR.[G]	Thioredoxin-like protein 1 OS	Homo sapiens	TXNL1	1xGG [K5]	15	0.744	0.79395	114.7	85.3	645093	694136	704492	645804	394598	516144
Q8TED1	Q8TED1 [1-15]	[-].MEPLAAYPLKCSGPR.[A]	Probable glutathione peroxidase 8 OS	Homo sapiens	GPX8	1xAcetyl [N-Term]; 1xCarbamidomethyl [C11]; 1xGG [K10]	10	0.743	0.919123	114.8	85.2	28653.7	28384	27073.9	21085.9	6213.9	26139.6
P61978	P61978 [208-221]	[K].IILDLISESPIKGR.[A]	Heterogeneous nuclear ribonucleoprotein K OS	Homo sapiens	HNRNPK	1xGG [K12]	9	0.738	0.905863	110.7	89.3	43928.4	31459.7	39689.2	32429.5	13826.4	31990.7
P17302	P17302 [300-319]	[R].NYNKQASEQNWANYSAEQNR.[M]	Gap junction alpha-1 protein OS	Homo sapiens	GJA1	1xGG [K4]	1	0.738	0.916075	115	85	48980.8	47361	49521.9	36167.2	28297.3	60231.3
P11216	P11216 [279-293]	[R].VLYPNDNFFEGKELR.[L]	Glycogen phosphorylase, brain form OS	Homo sapiens	PYGB	1xGG [K12]	1	0.736	0.944596	115.2	84.8	7627.08	7901.99	6534.31			5615.81
P13010	P13010 [333-347]	[K].YKSEGKCFSVLGFCK.[S]	X-ray repair cross-complementing protein 5 OS	Homo sapiens	XRCC5	2xCarbamidomethyl [C7; C14]; 1xGG [K6]	1	0.736	0.903857	115.9	84.1	58164.4	34664.1	41109.5	29844.9	25507.2	69768.2
Q9NVC6	Q9NVC6 [152-166]	[K].SLAGAAQILLKGAER.[L]	Mediator of RNA polymerase II transcription subunit 17 OS	Homo sapiens	MED17	1xGG [K11]	1	0.734	0.917473	115.3	84.7	22818.2	17514.3	21311.9	15652	11729.1	24373
Q71UI9	Q71UI9 [117-126]	[K].SLIGKKGQQK.[T]	Histone H2A.V OS	Homo sapiens	H2AFV	1xGG [K5]	7	0.729	0.76575	132.3	67.7	39591.4	127928	135731	239288	65446.6	28872
Q92499	Q92499 [131-146]	[K].GKHYYEVSCHDQGLCR.[V]	ATP-dependent RNA helicase DDX1 OS	Homo sapiens	DDX1	2xCarbamidomethyl [C9; C15]; 1xGG [K2]	4	0.729	0.902364	115.7	84.3	26068.3	15486.2	29988.4	10883.2	19007.6	42776.5
Q9BV38	Q9BV38 [414-425]	[R].KINRDLFDFSTR.[F]	WD repeat-containing protein 18 OS	Homo sapiens	WDR18	1xGG [K1]	3	0.726	0.905863	115.9	84.1	50553.8	41602.3	49839.5	73606.7	5665.48	36190.3
Q86U38	Q86U38 [603-612]	[R].NVALTTFLKR.[R]	Nucleolar protein 9 OS	Homo sapiens	NOP9	1xGG [K9]	2	0.725	0.898792	115.9	84.1	48520.4	38305.6	43653.6	20534.5	31645.6	36952.8
P55072	P55072 [513-529]	[K].GVLFYGPPGCGKTLLAK.[A]	Transitional endoplasmic reticulum ATPase OS	Homo sapiens	VCP	1xCarbamidomethyl [C10]; 1xGG [K12]	2	0.725	0.73293	122.9	77.1	229101	131610	220539	138484	95438.3	361610
Q16665	Q16665 [290-306]	[K].THHDMFTKGQVTTGQYR.[M]	Hypoxia-inducible factor 1-alpha OS	Homo sapiens	HIF1A	1xGG [K8]	17	0.724	0.704446	116	84	270989	209382	287229	196215	132890	527019
P08195	P08195 [614-625]	[R].LKLEPHEGLLLR.[F]	4F2 cell-surface antigen heavy chain OS	Homo sapiens	SLC3A2	1xGG [K2]	1	0.724	0.907217	116	84	25329.8			11039.7		30459.7
Q16678	Q16678 [131-145]	[R].SMAFGHYSEHWKVQR.[R]	Cytochrome P450 1B1 OS	Homo sapiens	CYP1B1	1xGG [K12]	3	0.723	0.89407	116.1	83.9	46551.8	25874.9	25607.6	18699	18378.5	54520.3
Q5JPE7	Q5JPE7 [160-175]	[K].IQSTVTQPGGKFAFFK.[V]	Nodal modulator 2 OS	Homo sapiens	NOMO2	1xGG [K11]	4	0.721	0.760828	118	82	233623	99442.2	168763	117317	95787.2	168436
P78371	P78371 [41-57]	[K].STLGPKGMDKILLSSGR.[D]	T-complex protein 1 subunit beta OS	Homo sapiens	CCT2	1xGG [K6]	3	0.721	0.891971	116.2	83.8	27656.6	21982.8	24917.8	28995.9	17968.5	14803.4
P62979	P62979 [12-29]	[K].TITLEVEPSDTIENVKAK.[I]	Ubiquitin-40S ribosomal protein S27a OS	Homo sapiens	RPS27A	1xGG [K16]	6	0.72	0.765124	116.3	83.7	357726	432709	451678	311689	126501	404807
Q16576	Q16576 [15-25]	[R].VINEEYKIWKK.[N]	Histone-binding protein RBBP7 OS	Homo sapiens	RBBP7	1xGG [K]	4	0.717	0.748099	116.5	83.5	136657	131031	102126	93909.4	56359.1	215335
Q9Y696	Q9Y696 [195-203]	[K].LHIVKVVAK.[K]	Chloride intracellular channel protein 4 OS	Homo sapiens	CLIC4	1xGG [K5]	10	0.716	0.738303	116.5	83.5	142497	111956	114503	81996.2	71613.9	108553
Q9P0I2	Q9P0I2 [77-90]	[R].KYYFNNPEDGFFKK.[T]	ER membrane protein complex subunit 3 OS	Homo sapiens	EMC3	1xGG [K13]	1	0.715	0.898792	123.5	76.5	63527.6	50367.6	65545.1	39319.3	35993.7	81529
Q13608	Q13608 [738-755]	[R].SGLLLHGPPGTGKTLLAK.[A]	Peroxisome assembly factor 2 OS	Homo sapiens	PEX6	1xGG [K13]	1	0.715	0.887887	112.4	87.6	45105.7		31053.5	35680.9	14577.7	29185.8
P06733	P06733 [121-132]	[K].AGAVEKGVPLYR.[H]	Alpha-enolase OS	Homo sapiens	ENO1	1xGG [K6]	6	0.713	0.90178	116.8	83.2	62602.7	46626.3	59433.4	42349.3	32954.8	51931.9
O15067	O15067 [639-645]	[R].KEFFLQR.[K]	Phosphoribosylformylglycinamidine synthase OS	Homo sapiens	PFAS	1xGG [K1]	2	0.713	0.750862	113.5	86.5	126132	124691	138059	96111.9	79900	98476.2
P23396	P23396 [133-146]	[K].GCEVVVSGKLRGQR.[A]	40S ribosomal protein S3 OS	Homo sapiens	RPS3	1xCarbamidomethyl [C2]; 1xGG [K9]	4	0.713	0.752146	112.6	87.4	136428	121928	208929	116121	105939	86896.4
O43776	O43776 [507-522]	[R].KYGTCPHGGYGLGLER.[F]	Asparagine--tRNA ligase, cytoplasmic OS	Homo sapiens	NARS1	1xCarbamidomethyl [C5]; 1xGG [K1]	1	0.71	0.894663	117	83	32252.2		22994.3	16927.3		22086.9
P45974	P45974 [779-795]	[R].SAADSISESVPVGPKVR.[D]	Ubiquitin carboxyl-terminal hydrolase 5 OS	Homo sapiens	USP5	1xGG [K15]	3	0.709	0.898792	117	83	52028			29035	36889.9	95966.8
P04075; P09972	P04075 [141-149]; P09972 [141-149]	[K].DGADFAKWR.[C]	Fructose-bisphosphate aldolase A OS	Homo sapiens	ALDOA	1xGG [K7]	11	0.708	0.737004	117.1	82.9	130011	95013.3	90291.2	67314	38765.4	98857.7
Q9NY61	Q9NY61 [490-498]	[R].QWLAIQKLR.[S]	Protein AATF OS	Homo sapiens	AATF	1xGG [K7]	3	0.708	0.868579	117.1	82.9	43802.1	31847.9	46465.2	31028	16859.5	58522.6
Q99436	Q99436 [22-32]	[R].NAVLEADFAKR.[G]	Proteasome subunit beta type-7 OS	Homo sapiens	PSMB7	1xGG [K10]	5	0.707	0.752862	119	81	126356	98618.3	149658	100929		73147.5
O43684	O43684 [187-202]	[R].AFPNKQGYVLSSIEGR.[V]	Mitotic checkpoint protein BUB3 OS	Homo sapiens	BUB3	1xGG [K5]	8	0.706	0.783046	111.6	88.4	77355.2	65098.5	90819.4	64121.1	44045.7	61212.1
P30876	P30876 [842-859]	[R].HAIYDKLDDDGLIAPGVR.[V]	DNA-directed RNA polymerase II subunit RPB2 OS	Homo sapiens	POLR2B	1xGG [K6]	1	0.706	0.896976	117.2	82.8	20381.7	21663.2	21111.5	14979.2		14828.7
P11413	P11413 [394-407]	[R].VQPNEAVYTKMMTK.[K]	Glucose-6-phosphate 1-dehydrogenase OS	Homo sapiens	G6PD	1xGG [K]	3	0.704	0.82014	117.3	82.7	94185.3		64703.7	46567.1		64930.4
Q99829	Q99829 [178-191]	[R].SEVIKNNLNPTWKR.[F]	Copine-1 OS	Homo sapiens	CPNE1	1xGG [K13]	6	0.703	0.887887	115.2	84.8	48555.2	46350.1	58889.8	35760.3	19900.3	41410.8
P49815	P49815 [1730-1743]	[R].SNPTDIYPSKWIAR.[L]	Tuberin OS	Homo sapiens	TSC2	1xGG [K10]	4	0.702	0.828128	117.3	82.7	86061.4	70481	76509.2	53909.6	34742.3	60408
P08729	P08729 [123-133]	[K].WTLLQEQKSAK.[S]	Keratin, type II cytoskeletal 7 OS	Homo sapiens	KRT7	1xGG [K]	5	0.702	0.683397	122.2	77.8	220814	150556	205616	130992	105746	568351
O00622	O00622 [204-218]	[K].GSSLKRLPVFGMEPR.[I]	CCN family member 1 OS	Homo sapiens	CCN1	1xGG [K5]	3	0.701	0.859646	117.8	82.2	39236.8	43081.3	46961	40815.3	22156.9
P30153	P30153 [259-272]	[R].VRYMVADKFTELQK.[A]	Serine/threonine-protein phosphatase 2A 65 kDa regulatory subunit A alpha isoform OS	Homo sapiens	PPP2R1A	1xGG [K8]	4	0.699	0.74113	117.7	82.3	101970	103489	75073.2	112490	46920.4	71252.1
P60900	P60900 [96-104]	[R].YEAANWKYK.[Y]	Proteasome subunit alpha type-6 OS	Homo sapiens	PSMA6	1xGG [K]	7	0.699	0.681356	128.9	71.1	156495	98573.9	139685	68923.6	77082.1	238807
Q13347	Q13347 [214-227]	[K].LFDSTTLEHQKTFR.[T]	Eukaryotic translation initiation factor 3 subunit I OS	Homo sapiens	EIF3I	1xGG [K11]	3	0.699	0.666156	119.3	80.7	233284	135076	197951	133846	94356.1	403039
O95864	O95864 [42-58]	[R].KVYNITKWSIQHPGGQR.[V]	Acyl-CoA 6-desaturase OS	Homo sapiens	FADS2	1xGG [K]	6	0.699	0.734382	117.7	82.3	119420	86848.8	106815	74662.9	57658.2	131288
P53396	P53396 [484-495]	[R].SLQGKSTTLFSR.[H]	ATP-citrate synthase OS	Homo sapiens	ACLY	1xGG [K5]	2	0.696	0.887887	120.7	79.3	28280.2	22512.2	28973.1	18565.4	15660.8	25571
Q9Y4X5	Q9Y4X5 [302-318]	[R].QFCFNCGENWHDPVKCK.[W]	E3 ubiquitin-protein ligase ARIH1 OS	Homo sapiens	ARIH1	3xCarbamidomethyl [C3; C6; C16]; 1xGG [K15]	3	0.695	0.715653	118	82	1.53e+06	1.10318e+06	1.1563e+06	804034	594812	2.1582e+06
P55072	P55072 [664-677]	[K].SPVAKDVDLEFLAK.[M]	Transitional endoplasmic reticulum ATPase OS	Homo sapiens	VCP	1xGG [K5]	2	0.695	0.866989	125.6	74.4	31855.7	38555.2	41773.7	22852.2	22133	45903
P56192	P56192 [484-493]	[R].SWLRDGLKPR.[C]	Methionine--tRNA ligase, cytoplasmic OS	Homo sapiens	MARS	1xGG [K8]	1	0.695	0.879312	118	82	51528.8	55190.9	52687.7	49961.5	21516.9	36624.3
P62873	P62873 [53-68]	[R].GHLAKIYAMHWGTDSR.[L]	Guanine nucleotide-binding protein G(I)/G(S)/G(T) subunit beta-1 OS	Homo sapiens	GNB1	1xGG [K5]	8	0.694	0.865814	118	82	54288.3	39815.3	40753	28301.1	19499	79429.1
P07355	P07355 [169-176]	[R].KLMVALAK.[G]	Annexin A2 OS	Homo sapiens	ANXA2	1xGG [K1]	6	0.694	0.684554	127.3	72.7	423509	325149	404735	225588	231208	420894
P08910	P08910 [75-88]	[K].SGHIQTALYGKMGR.[V]	Monoacylglycerol lipase ABHD2 OS	Homo sapiens	ABHD2	1xGG [K11]	1	0.694	0.859646	108.2	91.8	56667.1	39990.8	44424.2	24973.2	37685	39355.2
P06858	P06858 [256-270]	[R].GLGDVDQLVKCSHER.[S]	Lipoprotein lipase OS	Homo sapiens	LPL	1xCarbamidomethyl [C11]; 1xGG [K10]	12	0.693	0.715711	118.7	81.3	179776	144943	163492	111960	100430	178587
P86790	P86790 [396-411]	[R].KTPSVSLTSVHPDLMK.[I]	Vacuolar fusion protein CCZ1 homolog B OS	Homo sapiens	CCZ1B	1xGG [K1]	1	0.693	0.887887	134	66	37843.1	18666	28618.5	14103	12943.8	45764
P62937	P62937 [20-31]	[R].VSFELFADKVPK.[T]	Peptidyl-prolyl cis-trans isomerase A OS	Homo sapiens	PPIA	1xGG [K9]	4	0.692	0.709628	118.2	81.8	106314	81373.9	106871	73601.7	47066.3	128294
P13489	P13489 [218-230]	[R].DLCGIVASKASLR.[E]	Ribonuclease inhibitor OS	Homo sapiens	RNH1	1xCarbamidomethyl [C3]; 1xGG [K9]	3	0.692	0.887887	122.7	77.3	27696	12078.8	20080.4	5653.55		28348.5
P48643	P48643 [514-525]	[K].KQQISLATQMVR.[M]	T-complex protein 1 subunit epsilon OS	Homo sapiens	CCT5	1xGG [K1]	15	0.69	0.703123	118.4	81.6	707431	463444	696236	480284	292155	953867
Q9Y617	Q9Y617 [111-127]	[K].AAEEAKKFGTINIVHPK.[L]	Phosphoserine aminotransferase OS	Homo sapiens	PSAT1	1xGG [K]	2	0.689	0.868579	120.3	79.7	56715.2	51110.9	47031	51538.7	32397.4	33879.4
P60842	P60842 [369-382]	[R].KGVAINMVTEEDKR.[T]	Eukaryotic initiation factor 4A-I OS	Homo sapiens	EIF4A1	1xGG [K]	13	0.688	0.650208	118.5	81.5	313203	272383	327620	215525	168848	276086
Q16778; Q5QNW6; O60814; Q8N257	Q16778 [101-117]; Q5QNW6 [101-117]; O60814 [101-117]; Q8N257 [101-117]	[R].LLLPGELAKHAVSEGTK.[A]	Histone H2B type 2-E OS	Homo sapiens	HIST2H2BE	1xGG [K]	13	0.684	0.669458	118.8	81.2	391494	201466	333288	227985	108674	374637
P23396	P23396 [188-201]	[K].IMLPWDPTGKIGPK.[K]	40S ribosomal protein S3 OS	Homo sapiens	RPS3	1xGG [K]	13	0.684	0.644645	118.7	81.3	248761	212109	228164	156155	36796.7	234433
Q9NZJ0	Q9NZJ0 [393-412]	[R].GLEEKPGGDKLSTVGWASQK.[K]	Denticleless protein homolog OS	Homo sapiens	DTL	1xGG [K5]	3	0.684	0.816674	118.8	81.2	72289	62290.8	79577.6	55069.6	38052.3	49424
O43765	O43765 [132-150]	[R].AAAYSKLGNYAGAVQDCER.[A]	Small glutamine-rich tetratricopeptide repeat-containing protein alpha OS	Homo sapiens	SGTA	1xCarbamidomethyl [C17]; 1xGG [K6]	1	0.684	0.706307	117.3	82.7	154822	140764	143879	105929	57528.7	101513
O43294	O43294 [447-458]	[R].AGKPYCQPCFLK.[L]	Transforming growth factor beta-1-induced transcript 1 protein OS	Homo sapiens	TGFB1I1	2xCarbamidomethyl [C6; C9]; 1xGG [K3]	2	0.683	0.817348	118.8	81.2	79406.7	58996.7		46745.1	16390.7	81410.9
Q6UW56	Q6UW56 [48-56]	[K].VAFYCKTTR.[E]	All-trans retinoic acid-induced differentiation factor OS	Homo sapiens	ATRAID	1xCarbamidomethyl [C5]; 1xGG [K6]	2	0.682	0.74718	118.9	81.1	123832	86133.6	89457.7	111798	50366.5	61040.6
P07355	P07355 [221-231]	[R].SVPHLQKVFDR.[Y]	Annexin A2 OS	Homo sapiens	ANXA2	1xGG [K7]	3	0.682	0.66048	118.9	81.1	175234	142380	231007	119592	95588	319936
O15067	O15067 [668-678]	[R].VLRLPAVASKR.[Y]	Phosphoribosylformylglycinamidine synthase OS	Homo sapiens	PFAS	1xGG [K10]	4	0.68	0.684554	116.8	83.2	89835.1	193010	93065.1	86870.6	61065.9	66299.1
P07910-2	P07910-2 [31-42]	[K].SDVEAIFSKYGK.[I]	Isoform C1 of Heterogeneous nuclear ribonucleoproteins C1/C2 OS	Homo sapiens	HNRNPC	1xGG [K9]	6	0.68	0.868982	119.1	80.9	62700.5	54135.6	69155.9	33498.1	42629	50281.1
P60709; P68032	P60709 [40-62]; P68032 [42-64]	[R].HQGVMVGMGQKDSYVGDEAQSKR.[G]	Actin, cytoplasmic 1 OS	Homo sapiens	ACTB	1xGG [K]	36	0.678	0.679235	119.2	80.8	1.85873e+06	2.13454e+06	2.16773e+06	1.56165e+06	941580	1.44751e+06
P26639	P26639 [277-296]	[K].IHKNSSTYWEGKADMETLQR.[I]	Threonine--tRNA ligase 1, cytoplasmic OS	Homo sapiens	TARS1	1xGG [K3]	3	0.676	0.828128	119.3	80.7	49514.3	44178.9	37091.5	29871.8	16793.3	91527.8
P60174-1	P60174-1 [7-18]	[K].FFVGGNWKMNGR.[K]	Isoform 2 of Triosephosphate isomerase OS	Homo sapiens	TPI1	1xGG [K8]	2	0.676	0.84086	119.3	80.7	31608.1	34298.2	37269.3	23192.6	13942.8	70855.7
P62263	P62263 [87-98]	[K].ELGITALHIKLR.[A]	40S ribosomal protein S14 OS	Homo sapiens	RPS14	1xGG [K10]	9	0.675	0.816674	123.6	76.4	67952.2	87484.3	59054.2	40367.4	42043.3	59009.9
P68104	P68104 [431-444]	[R].QTVAVGVIKAVDKK.[A]	Elongation factor 1-alpha 1 OS	Homo sapiens	EEF1A1	1xGG [K9]	4	0.674	0.858474	123	77	61351.1	46265	56891.3	35579.6	31164.3	64387.7
P61160	P61160 [385-394]	[R].VLEKLGVTVR.[-]	Actin-related protein 2 OS	Homo sapiens	ACTR2	1xGG [K4]	3	0.674	0.865814	123.9	76.1	32153.6	29581.1	22596.1	23070.6		14305.5
Q9NWZ5	Q9NWZ5 [323-334]	[R].TLSVLKSTPQVR.[G]	Uridine-cytidine kinase-like 1 OS	Homo sapiens	UCKL1	1xGG [K6]	9	0.673	0.82195	108	92	56658.6	40184.2	43523.5	37069	23418.4	38110.6
Q9NR09	Q9NR09 [3837-3856]	[R].INATSHVIQHPMYGAGHKFR.[T]	Baculoviral IAP repeat-containing protein 6 OS	Homo sapiens	BIRC6	1xGG [K18]	4	0.672	0.859646	117.2	82.8	64647.2	48345.9	59755.5	42212.1	18936.4	43472
Q9NXU5	Q9NXU5 [151-166]	[R].SVQEIKKYFELEPLAR.[G]	ADP-ribosylation factor-like protein 15 OS	Homo sapiens	ARL15	1xGG [K7]	2	0.672	0.865814	119.6	80.4	30313	25312.9	15214.2	18181.5	15897.5
Q15149-4	Q15149-4 [200-212]	[R].HKPLLIDMNKVYR.[Q]	Isoform 4 of Plectin OS	Homo sapiens	PLEC	1xGG [K2]	1	0.672	0.900966	123	77	13467.6	14576	17172.5	35652.6	9049.82	9122.15
Q9NPA0	Q9NPA0 [51-66]	[R].AVVPGVKPQDWISAAR.[V]	ER membrane protein complex subunit 7 OS	Homo sapiens	EMC7	1xGG [K7]	3	0.672	0.828128	119.6	80.4	38458.1	42442.5	47163	28521.6	9243.87	33262.6
P26599	P26599 [1-14]	[-].MDGIVPDIAVGTKR.[G]	Polypyrimidine tract-binding protein 1 OS	Homo sapiens	PTBP1	1xAcetyl [N-Term]; 1xGG [K13]	3	0.671	0.850634	121.8	78.2	19728.9	43755.4	29820.7	77442	19157.3	13233.4
Q9H9A5	Q9H9A5 [418-431]	[K].KGIVQSIVGQGYHR.[K]	CCR4-NOT transcription complex subunit 10 OS	Homo sapiens	CNOT10	1xGG [K1]	1	0.667	0.87003	132.3	67.7	20166.6	14294.2	18965.3	9531.24	9707.87	46013
P15104	P15104 [91-103]	[R].KDPNKLVLCEVFK.[Y]	Glutamine synthetase OS	Homo sapiens	GLUL	1xCarbamidomethyl [C9]; 1xGG [K1]	6	0.667	0.706663	145.8	54.2	138924	58469.5	117061	38984.9	43461.9	374840
Q92598	Q92598 [54-69]	[K].NQQITHANNTVSNFKR.[F]	Heat shock protein 105 kDa OS	Homo sapiens	HSPH1	1xGG [K15]	6	0.666	0.850634	120	80	38359.9	38982.8	44549.9	32701.3	25976.9	24423
Q99436	Q99436 [245-258]	[R].YRCEKGTTAVLTEK.[I]	Proteasome subunit beta type-7 OS	Homo sapiens	PSMB7	1xCarbamidomethyl [C3]; 1xGG [K5]	2	0.666	0.852899	120	80	26149.5	20241.4	31319.7	17427.6	15882.3	19443.6
P60709	P60709 [96-116]	[R].VAPEEHPVLLTEAPLNPKANR.[E]	Actin, cytoplasmic 1 OS	Homo sapiens	ACTB	1xGG [K18]	12	0.665	0.653616	131.5	68.5	993039	539717	771823	402197	359031	1.83809e+06
P14618	P14618 [121-136]	[R].TGLIKGSGTAEVELKK.[G]	Pyruvate kinase PKM OS	Homo sapiens	PKM	1xGG [K5]	6	0.664	0.835634	120.2	79.8	89173.2	68427.4	54558.6	35913.7	45431.4	60243.8
P52895	P52895 [172-183]	[R].LLEMILNKPGLK.[Y]	Aldo-keto reductase family 1 member C2 OS	Homo sapiens	AKR1C2	1xGG [K]	10	0.663	0.606284	120.3	79.7	262424	229738	215356	203159	116301	152341
P60709; P68032	P60709 [327-336]; P68032 [329-338]	[K].IKIIAPPERK.[Y]	Actin, cytoplasmic 1 OS	Homo sapiens	ACTB	1xGG [K2]	10	0.663	0.649678	126.7	73.3	763346	483203	567876	320338	328577	621541
P08195	P08195 [161-171]	[K].FTGLSKEELLK.[V]	4F2 cell-surface antigen heavy chain OS	Homo sapiens	SLC3A2	1xGG [K6]	6	0.662	0.812141	120.6	79.4	51970.9	43341.8	46626.7	30674.7	28698.7	129217
P39023	P39023 [367-378]	[K].FIDTTSKFGHGR.[F]	60S ribosomal protein L3 OS	Homo sapiens	RPL3	1xGG [K7]	2	0.662	0.606075	117.8	82.2	295484	285129	359161	237737	182276	206310
P46783	P46783 [130-153]	[R].SAVPPGADKKAEAGAGSATEFQFR.[G]	40S ribosomal protein S10 OS	Homo sapiens	RPS10	1xGG [K]	63	0.659	0.642865	120.5	79.5	3.46281e+06	4.34954e+06	4.41248e+06	2.86708e+06	2.23707e+06	3.15155e+06
P55072	P55072 [96-113]	[R].LGDVISIQPCPDVKYGKR.[I]	Transitional endoplasmic reticulum ATPase OS	Homo sapiens	VCP	1xCarbamidomethyl [C10]; 1xGG [K]	22	0.658	0.639775	120.6	79.4	922107	915248	1.06081e+06	606670	474546	707108
P34932; Q92598	P34932 [375-390]; Q92598 [375-390]	[R].GCALQCAILSPAFKVR.[E]	Heat shock 70 kDa protein 4 OS	Homo sapiens	HSPA4	2xCarbamidomethyl [C2; C6]; 1xGG [K14]	11	0.658	0.587242	128.7	71.3	288704	184854	269967	149702	121653	288249
P0DJJ0	P0DJJ0 [424-439]	[K].STVSETFMSKPSIAKR.[R]	SLIT-ROBO Rho GTPase-activating protein 2C OS	Homo sapiens	SRGAP2C	1xGG [K15]	2	0.655	0.84086	120.9	79.1	26610.5	23692.4	22463.4	11740.5	15507.2	34251.6
Q96G23	Q96G23 [76-96]	[R].LRAPPNATLEHFYLTSGKQPK.[Q]	Ceramide synthase 2 OS	Homo sapiens	CERS2	1xGG [K18]	3	0.653	0.798458	146.3	53.7	50555.6	25597.8	74958.7	18573.2	16712.8	107900
P60709; P68032	P60709 [40-61]; P68032 [42-63]	[R].HQGVMVGMGQKDSYVGDEAQSK.[R]	Actin, cytoplasmic 1 OS	Homo sapiens	ACTB	1xGG [K11]	3	0.653	0.629265	121	79	146454	165094	183729	107833	42824.8	205828
Q53HC5	Q53HC5 [437-448]	[R].RNEWGYACSLKR.[R]	Kelch-like protein 26 OS	Homo sapiens	KLHL26	1xCarbamidomethyl [C8]; 1xGG [K11]	10	0.652	0.638776	122.9	77.1	174268	119039	154173	96624.9	77565.8	187027
P55072	P55072 [663-677]	[R].KSPVAKDVDLEFLAK.[M]	Transitional endoplasmic reticulum ATPase OS	Homo sapiens	VCP	1xGG [K6]	4	0.652	0.636785	126.3	73.7	427512	375206	483032	249552	244568	419456
Q13115	Q13115 [134-149]	[R].NAERTDICLLKGGYER.[F]	Dual specificity protein phosphatase 4 OS	Homo sapiens	DUSP4	1xCarbamidomethyl [C8]; 1xGG [K11]	3	0.65	0.811168	126.7	73.3	40143.8	29186.7	38767.2	18958.9	27400.7	22412.1
P62140	P62140 [143-149]	[R].FNIKLWK.[T]	Serine/threonine-protein phosphatase PP1-beta catalytic subunit OS	Homo sapiens	PPP1CB	1xGG [K4]	3	0.649	0.629546	121.3	78.7	142371	96146.3	108223	70204.8	36470.3	93601.5
Q14680	Q14680 [533-543]	[R].GLDKVITVLTR.[S]	Maternal embryonic leucine zipper kinase OS	Homo sapiens	MELK	1xGG [K4]	6	0.649	0.840148	115.8	84.2	30423.4	18638	21758.3	15831.5	10355.1	19731.4
Q92905	Q92905 [175-187]	[R].TISAGKVNLGAFR.[T]	COP9 signalosome complex subunit 5 OS	Homo sapiens	COPS5	1xGG [K6]	3	0.648	0.814723	121.3	78.7	40526.2	20648.6	28867.9		10264.4	34221.8
Q5JTY5	Q5JTY5 [56-70]	[K].TTLLNYILTEQHSKR.[V]	COBW domain-containing protein 3 OS	Homo sapiens	CBWD3	1xGG [K14]	4	0.647	0.737004	121.4	78.6	76997.1	72802.3	47945.8	47100.8	32160.2	48741.3
O75462	O75462 [298-312]	[R].LAGLKPGTVYFVQVR.[C]	Cytokine receptor-like factor 1 OS	Homo sapiens	CRLF1	1xGG [K5]	1	0.646	0.810222	123.5	76.5	27102.4	19119.3	28708.3	16790.4	12348.5	24301.8
Q09666	Q09666 [2707-2720]; [3091-3104]; [3219-3232]; [3543-3556]; [3745-3758]; [3873-3886]; [4721-4734]	[K].ISMPDLDLNLKGPK.[VM]	Neuroblast differentiation-associated protein AHNAK OS	Homo sapiens	AHNAK	1xGG [K11]	1	0.646	0.880219	124.1	75.9	10440.5	12422.6	13213.2	6300.1		9146.27
P10646	P10646 [141-152]	[R].YFYNNQTKQCER.[F]	Tissue factor pathway inhibitor OS	Homo sapiens	TFPI	1xCarbamidomethyl [C10]; 1xGG [K8]	3	0.645	0.822696	117.3	82.7	23776.5	22908.8	29457.3	18893.9	14858.2
Q9Y2F9	Q9Y2F9 [357-367]	[K].KPELQFVSKAR.[K]	BTB/POZ domain-containing protein 3 OS	Homo sapiens	BTBD3	1xGG [K9]	1	0.645	0.789687	129.1	70.9	70274.5	39212.3	53754	29489.5	25309.9	86920.9
P52895; P42330	P52895 [264-276]; P42330 [264-276]	[R].GVVVLAKSYNEQR.[I]	Aldo-keto reductase family 1 member C2 OS	Homo sapiens	AKR1C2	1xGG [K7]	16	0.644	0.606978	121.7	78.3	162239	88343.8	125167	30925.2	80584.5	157757
P38606	P38606 [130-142]	[R].DIKWDFTPCKNLR.[V]	V-type proton ATPase catalytic subunit A OS	Homo sapiens	ATP6V1A	1xCarbamidomethyl [C9]; 1xGG [K10]	1	0.644	0.62915	121.6	78.4	168583	142554	167573	107967	63903.6	111825
Q9Y4E5	Q9Y4E5 [828-842]	[K].SNLYKFTASASHTER.[K]	E3 SUMO-protein ligase ZNF451 OS	Homo sapiens	ZNF451	1xGG [K5]	8	0.643	0.816674	125.2	74.8	108357	56023.6	65418.5	39113.2	36016.5	113424
Q562E7	Q562E7 [1914-1926]	[R].GTLTSLALLPTKR.[H]	WD repeat-containing protein 81 OS	Homo sapiens	WDR81	1xGG [K12]	1	0.643	0.817348	119.5	80.5	34104	45361.2	37496.5		21055.7	30353.7
P01106	P01106 [425-435]	[R].EQLKHKLEQLR.[N]	Myc proto-oncogene protein OS	Homo sapiens	MYC	1xGG [K]	9	0.642	0.632715	125.8	74.2	167048	135132	189274	86820.6	98479.1	221973
P63104; P31946-2; P31946; P61981	P63104 [42-55]; P31946-2 [42-55]; P31946 [44-57]; P61981 [43-56]	[R].NLLSVAYKNVVGAR.[R]	14-3-3 protein zeta/delta OS	Homo sapiens	YWHAZ	1xGG [K8]	14	0.64	0.548517	134.8	65.2	484413	233761	394291	149491	190747	564596
P04406	P04406 [201-219]	[R].GALQNIIPASTGAAKAVGK.[V]	Glyceraldehyde-3-phosphate dehydrogenase OS	Homo sapiens	GAPDH	1xGG [K15]	8	0.64	0.538219	130	70	314752	257541	351247	169661	164889	280781
P11766	P11766 [313-323]	[R].TWKGTAFGGWK.[S]	Alcohol dehydrogenase class-3 OS	Homo sapiens	ADH5	1xGG [K3]	1	0.639	0.798458	122	78	49025	36055.7	42754.7	27335.8	20589.3	47367.3
Q9BRQ3	Q9BRQ3 [49-62]	[R].LKAQPWLFDAPKFR.[L]	Uridine diphosphate glucose pyrophosphatase NUDT22 OS	Homo sapiens	NUDT22	1xGG [K12]	1	0.638	0.812081	122.1	77.9	32398.9	18534.9	31085.8	20178.6	13329.6	19824.1
Q16186	Q16186 [31-42]	[K].MSLKGTTVTPDK.[R]	Proteasomal ubiquitin receptor ADRM1 OS	Homo sapiens	ADRM1	1xGG [K4]	8	0.637	0.647321	125.9	74.1	99913.3	70355.3	97178.2	57231.8	44811.6	368670
Q6ZRI6	Q6ZRI6 [839-852]	[R].AGAIFVPIHLVKER.[L]	Uncharacterized protein C15orf39 OS	Homo sapiens	C15orf39	1xGG [K12]	9	0.637	0.651871	122.1	77.9	118578	78946.4	92733.8	59103.8	45274.4	130045
P13196	P13196 [262-281]	[R].VCGAVMDTLKQHGAGAGGTR.[N]	5-aminolevulinate synthase, nonspecific, mitochondrial OS	Homo sapiens	ALAS1	1xCarbamidomethyl [C2]; 1xGG [K10]	1	0.636	0.865814	122.3	77.7	10923.1	13826.5	13469.5	8675.67		8428.29
P62258	P62258 [43-56]	[R].NLLSVAYKNVIGAR.[R]	14-3-3 protein epsilon OS	Homo sapiens	YWHAE	1xGG [K8]	14	0.635	0.611524	142.4	57.6	385399	113143	201278	72517.7	81490	244761
Q7KZF4	Q7KZF4 [90-107]	[K].LIGKEVCFTIENKTPQGR.[E]	Staphylococcal nuclease domain-containing protein 1 OS	Homo sapiens	SND1	1xCarbamidomethyl [C7]; 1xGG [K4]	6	0.635	0.804904	127.5	72.5	76761.4	29047.9	62737.8	34602.3	35655.3	48714.5
Q9NR09	Q9NR09 [2261-2277]	[K].IQSNKGSSYKLLVEQAK.[L]	Baculoviral IAP repeat-containing protein 6 OS	Homo sapiens	BIRC6	1xGG [K10]	3	0.635	0.77048	122.3	77.7	45671.2	42087	51375.4	29015.4	18609.4	40388.9
Q07020	Q07020 [116-132]	[R].AGGKILTFDQLALDSPK.[G]	60S ribosomal protein L18 OS	Homo sapiens	RPL18	1xGG [K4]	2	0.635	0.811649	127.1	72.9	34692.8	23927.2	32101.6	18421.5	15194	47303.4
P06493	P06493 [267-275]	[K].MLIYDPAKR.[I]	Cyclin-dependent kinase 1 OS	Homo sapiens	CDK1	1xGG [K8]	3	0.634	0.504303	122.4	77.6	252155	213941	343497	159781	104912	227955
Q00839	Q00839 [517-536]	[K].HAAENPGKYNILGTNTIMDK.[M]	Heterogeneous nuclear ribonucleoprotein U OS	Homo sapiens	HNRNPU	1xGG [K8]	1	0.634	0.625697	122.4	77.6	120422	95178.7	85225.4	60336.2	43592.8	142268
Q9UHX1	Q9UHX1 [266-276]	[K].HKGYGFIEYEK.[A]	Poly(U)-binding-splicing factor PUF60 OS	Homo sapiens	PUF60	1xGG [K2]	2	0.631	0.801764	122.6	77.4	79513.7	48081.5	68602.3	30062	43304	276435
O60427	O60427 [394-409]	[R].HNYHKVAPLVQSLCAK.[H]	Acyl-CoA (8-3)-desaturase OS	Homo sapiens	FADS1	1xCarbamidomethyl [C14]; 1xGG [K5]	5	0.63	0.606284	126.2	73.8	166360	126561	183969	79777	97317.4	345790
Q9NVC6	Q9NVC6 [314-328]	[R].EAVQIKSQVPHIVVK.[N]	Mediator of RNA polymerase II transcription subunit 17 OS	Homo sapiens	MED17	1xGG [K6]	1	0.63	0.78834	122.7	77.3	45614.6		14214.7	11559.2		22286.8
O43707	O43707 [341-363]	[R].VHKPPKVQEKCQLEINFNTLQTK.[L]	Alpha-actinin-4 OS	Homo sapiens	ACTN4	1xCarbamidomethyl [C11]; 1xGG [K10]	3	0.628	0.527842	122.8	77.2	266980	222079	268277	34914.9	167710	324862
P48643	P48643 [248-261]	[K].IAILTCPFEPPKPK.[T]	T-complex protein 1 subunit epsilon OS	Homo sapiens	CCT5	1xCarbamidomethyl [C6]; 1xGG [K12]	3	0.628	0.787323	134.6	65.4	51009.6	75104.9	89435.7	36507.9	32023.9	93135.9
Q07820	Q07820 [1-6]	[-].MFGLKR.[N]	Induced myeloid leukemia cell differentiation protein Mcl-1 OS	Homo sapiens	MCL1	1xAcetyl [N-Term]; 1xGG [K5]	7	0.628	0.582017	116.7	83.3	979013	813671	820972	585458	353208	614998
Q9NUP9	Q9NUP9 [17-26]	[R].AIELLEKLQR.[S]	Protein lin-7 homolog C OS	Homo sapiens	LIN7C	1xGG [K7]	8	0.627	0.760514	116.3	83.7	57801.2	46603.7	45439.1	36235.8	21818.4	33537
P17844	P17844 [462-478]	[R].EANQAINPKLLQLVEDR.[G]	Probable ATP-dependent RNA helicase DDX5 OS	Homo sapiens	DDX5	1xGG [K9]	3	0.627	0.763546	122.9	77.1	40162.5	47808.8	39808.6	25180.3	7503.54	30531.8
P48643	P48643 [203-214]	[R].DVDFELIKVEGK.[V]	T-complex protein 1 subunit epsilon OS	Homo sapiens	CCT5	1xGG [K8]	1	0.627	0.783074	122.9	77.1	30373.6	27700.3	27633.4	20622.7	12370.9	17363
Q8TER5	Q8TER5 [1162-1176]	[R].HGDQFSLYAQYVKHR.[H]	Rho guanine nucleotide exchange factor 40 OS	Homo sapiens	ARHGEF40	1xGG [K13]	6	0.626	0.78214	123	77	39885.1		31632.2	17610.6	22247.8	45722.5
P60709	P60709 [96-118]	[R].VAPEEHPVLLTEAPLNPKANREK.[M]	Actin, cytoplasmic 1 OS	Homo sapiens	ACTB	1xGG [K]	18	0.623	0.569491	111.5	88.5	1.81167e+06	1.03768e+06	978954	827713	609588	822873
Q02543	Q02543 [121-136]	[R].AHSIQIMKVEEIAASK.[C]	60S ribosomal protein L18a OS	Homo sapiens	RPL18A	1xGG [K8]	6	0.623	0.704762	123.3	76.7	63409.8	87002.2	85661.1	53334.6	29272.5	109870
Q6WRI0	Q6WRI0 [391-405]	[R].SHLLSETPQLYYKYK.[Q]	Immunoglobulin superfamily member 10 OS	Homo sapiens	IGSF10	1xGG [K13]	2	0.623	0.796499	123.3	76.7		29799.8	30127.6	18652.9	17533.4	42999.2
P07900; P08238	P07900 [101-116]; P08238 [96-111]	[K].ADLINNLGTIAKSGTK.[A]	Heat shock protein HSP 90-alpha OS	Homo sapiens	HSP90AA1	1xGG [K12]	1	0.622	0.855169	136.3	63.7	18257.6	8133.09	15514.2	7247.92	5055.43	48299.2
P33993	P33993 [133-147]	[R].RFELYFQGPSSNKPR.[V]	DNA replication licensing factor MCM7 OS	Homo sapiens	MCM7	1xGG [K13]	12	0.621	0.547596	117.4	82.6	516688	279667	356467	256078	173561	250734
P55072	P55072 [148-155]	[R].KGDIFLVR.[G]	Transitional endoplasmic reticulum ATPase OS	Homo sapiens	VCP	1xGG [K1]	6	0.619	0.514042	120.8	79.2	116921	117320	133670	81694		72533.8
Q14697	Q14697 [485-493]	[R].NLGLYVKTR.[D]	Neutral alpha-glucosidase AB OS	Homo sapiens	GANAB	1xGG [K7]	7	0.618	0.770287	129.8	70.2	108196	57029.3	68624	37152.5	35243.3	164886
Q8TAT6	Q8TAT6 [243-255]	[R].KTGNQHFGYLYGR.[Y]	Nuclear protein localization protein 4 homolog OS	Homo sapiens	NPLOC4	1xGG [K1]	10	0.618	0.693405	124.7	75.3	88341	81825.5	85205.4	50561.8	51484.6	79888.8
Q86SQ9	Q86SQ9 [310-321]	[R].VQGFLQALELKR.[A]	Dehydrodolichyl diphosphate synthase complex subunit DHDDS OS	Homo sapiens	DHDDS	1xGG [K11]	2	0.617	0.761562	123.7	76.3	39277.3	35120	38286	23628.3	17033	31518.5
Q7KZF4	Q7KZF4 [637-651]	[R].SSYYKSLLSAEEAAK.[Q]	Staphylococcal nuclease domain-containing protein 1 OS	Homo sapiens	SND1	1xGG [K5]	2	0.617	0.608461	123.7	76.3	101967	54883.3	95387.7	58871.1	25822.2	130758
O00622	O00622 [309-321]	[K].YRPKYCGSCVDGR.[C]	CCN family member 1 OS	Homo sapiens	CCN1	2xCarbamidomethyl [C6; C9]; 1xGG [K4]	4	0.616	0.75809	123.8	76.2	36641.3	37144.6	25430.7	13557.2	32159	22567.9
P49588	P49588 [665-683]	[K].AVYTQDCPLAAAKAIQGLR.[A]	Alanine--tRNA ligase, cytoplasmic OS	Homo sapiens	AARS	1xCarbamidomethyl [C7]; 1xGG [K13]	3	0.616	0.798758	122.2	77.8	24942.3	19892.4	21534.4	20391.8		9231.25
P30838	P30838 [294-314]	[R].VMGLIEGQKVAYGGTGDAATR.[Y]	Aldehyde dehydrogenase, dimeric NADP-preferring OS	Homo sapiens	ALDH3A1	1xGG [K9]	5	0.614	0.737004	127.1	72.9	71019.2	50321.7	70291.6	37426.7		43412.3
O94927	O94927 [196-209]	[R].AQFLQNLLLPQAKR.[G]	HAUS augmin-like complex subunit 5 OS	Homo sapiens	HAUS5	1xGG [K13]	10	0.614	0.570703	133.3	66.7	138864	84727.5	119536	52055.4	59796.5	118657
Q13501	Q13501 [162-183]	[R].GHTKLAFPSPFGHLSEGFSHSR.[W]	Sequestosome-1 OS	Homo sapiens	SQSTM1	1xGG [K4]	4	0.613	0.61103	124	76	116451	91253.7	104983	14077.8	64373.9	83829.9
Q8NI08	Q8NI08 [806-822]	[R].LAYSTLEHGTSLKTLYR.[K]	Nuclear receptor coactivator 7 OS	Homo sapiens	NCOA7	1xGG [K13]	1	0.613	0.820703	127.9	72.1	13992	20035.8	20894.8	12547		10165.2
Q13347	Q13347 [78-91]	[R].LWDCETGKQLALLK.[T]	Eukaryotic translation initiation factor 3 subunit I OS	Homo sapiens	EIF3I	1xCarbamidomethyl [C4]; 1xGG [K8]	6	0.612	0.778287	124.1	75.9	71177	47462.3	60489.1	37019.8	15913.4	89647.5
P06493	P06493 [7-22]	[K].IEKIGEGTYGVVYKGR.[H]	Cyclin-dependent kinase 1 OS	Homo sapiens	CDK1	1xGG [K14]	6	0.612	0.550592	120.8	79.2	95293.1	97413	134259	82107.6	63896.2	47014.9
Q71U36; Q9BQE3	Q71U36 [321-336]; Q9BQE3 [321-336]	[R].GDVVPKDVNAAIATIK.[T]	Tubulin alpha-1A chain OS	Homo sapiens	TUBA1A	1xGG [K6]	1	0.612	0.777487	125.6	74.4	31685.3	30482.4	28970.1	18039.8	17718.4	66715.2
P00568	P00568 [28-44]	[K].IVQKYGYTHLSTGDLLR.[S]	Adenylate kinase isoenzyme 1 OS	Homo sapiens	AK1	1xGG [K4]	2	0.611	0.792339	126.5	73.5	33543.4	20461.6	23612	13705.5	12499.3	25463.6
Q12974	Q12974 [136-148]	[R].GAFNSKQLLYLEK.[Y]	Protein tyrosine phosphatase type IVA 2 OS	Homo sapiens	PTP4A2	1xGG [K6]	3	0.61	0.765124	125.1	74.9	41025	32422.5	31406.1	19158.4	19396.4	68730.9
P48643	P48643 [242-261]	[K].KVEDAKIAILTCPFEPPKPK.[T]	T-complex protein 1 subunit epsilon OS	Homo sapiens	CCT5	1xCarbamidomethyl [C12]; 1xGG [K6]	10	0.61	0.451886	124.2	75.8	151505	295458	345485	180360	190967	177736
P60842	P60842 [170-177]	[R].YLSPKYIK.[M]	Eukaryotic initiation factor 4A-I OS	Homo sapiens	EIF4A1	1xGG [K5]	2	0.608	0.586584	124.4	75.6	155914	98460.3	102156	62113.6	46283.8	103517
B5ME19	B5ME19 [874-887]	[R].VFDHKQGTYGGYFR.[D]	Eukaryotic translation initiation factor 3 subunit C-like protein OS	Homo sapiens	EIF3CL	1xGG [K5]	13	0.607	0.504832	125.3	74.7	339386	219926	226408	134834	133454	1.00314e+06
O00622	O00622 [75-92]	[K].GLECNFGASSTALKGICR.[A]	CCN family member 1 OS	Homo sapiens	CCN1	2xCarbamidomethyl [C4; C17]; 1xGG [K14]	9	0.607	0.554743	124.4	75.6	165408	152970	173084	113410	60298.1	100454
P14618	P14618 [57-66]	[R].SVETLKEMIK.[S]	Pyruvate kinase PKM OS	Homo sapiens	PKM	1xGG [K6]	1	0.607	0.687592	126	74	76067.3	79388.1	49394.7	47162.4		42239.2
Q86SE5; P07910-2	Q86SE5 [45-55]; P07910-2 [40-50]	[K].YGKIVGCSVHK.[G]	RNA-binding Raly-like protein OS	Homo sapiens	RALYL	1xCarbamidomethyl [C7]; 1xGG [K3]	2	0.605	0.62915	124.6	75.4	91115.4		77736.7	21591.4		120089
Q9Y4E5-4	Q9Y4E5-4 [529-539]	[R].GYSKGDWYKPR.[N]	Isoform 3 of E3 SUMO-protein ligase ZNF451 OS	Homo sapiens	ZNF451	1xGG [K9]	2	0.605	0.76575	124.6	75.4	31888.2	33542.8	35679.6	22822.2	20304.5	16722.9
Q13868	Q13868 [166-181]	[K].LGQGVLVQVSPSLVKR.[Q]	Exosome complex component RRP4 OS	Homo sapiens	EXOSC2	1xGG [K15]	10	0.602	0.745641	124.8	75.2	93543.5	62327.4	70538.7	42470.8	36897.3	75470.6
P06733	P06733 [404-412]	[R].LAKYNQLLR.[I]	Alpha-enolase OS	Homo sapiens	ENO1	1xGG [K3]	5	0.602	0.488593	124.8	75.2	246846	159690	222809	134168	93053.4	273272
Q96TA1	Q96TA1 [395-408]	[R].LAYHPLKMQSCYEK.[M]	Protein Niban 2 OS	Homo sapiens	NIBAN2	1xCarbamidomethyl [C11]; 1xGG [K7]	2	0.602	0.783074	124.9	75.1	23144.5	19358.6	20088.5	10257.9	12084.2	66924.5
Q9Y4X5	Q9Y4X5 [133-148]	[R].ILLSHFNWDKEKLMER.[Y]	E3 ubiquitin-protein ligase ARIH1 OS	Homo sapiens	ARIH1	1xGG [K]	15	0.6	0.466231	125	75	347808	234480	227871	140579	102141	343948
Q9Y4P3	Q9Y4P3 [407-418]	[R].AMVEEMQGHLKR.[A]	Transducin beta-like protein 2 OS	Homo sapiens	TBL2	1xGG [K11]	1	0.597	0.735208	125.1	74.9	40568.2	44358.6	42097.5	25712.3		24654.8
P62266	P62266 [30-48]	[K].AHLGTALKANPFGGASHAK.[G]	40S ribosomal protein S23 OS	Homo sapiens	RPS23	1xGG [K8]	8	0.597	0.478924	125.2	74.8	235954	186975	254480	110460	140937	174033
P16615	P16615 [452-464]	[K].MNVFDTELKGLSK.[I]	Sarcoplasmic/endoplasmic reticulum calcium ATPase 2 OS	Homo sapiens	ATP2A2	1xGG [K9]	1	0.596	0.833678	125.3	74.7	14397.9	11815.1	15500.5	8586.87	5341.28	55927.2
P62136; P62140	P62136 [247-261]; P62140 [246-260]	[R].AHQVVEDGYEFFAKR.[Q]	Serine/threonine-protein phosphatase PP1-alpha catalytic subunit OS	Homo sapiens	PPP1CA	1xGG [K14]	20	0.596	0.503993	127.2	72.8	910200	653619	831012	475245	389608	703028
Q15477	Q15477 [781-792]	[K].AHEQALAELTKR.[L]	Helicase SKI2W OS	Homo sapiens	SKIV2L	1xGG [K11]	1	0.596	0.73293	135.3	64.7	34473.2	20097.5	38170.7	8764.16		31041.6
Q9UJX6	Q9UJX6 [541-548]	[R].NVELLKLR.[F]	Anaphase-promoting complex subunit 2 OS	Homo sapiens	ANAPC2	1xGG [K6]	3	0.596	0.752146	125.3	74.7	87212.3	59361.3	52705	35407.8	21878.5	103509
P61970	P61970 [50-63]	[K].AAIVEKLSSLPFQK.[I]	Nuclear transport factor 2 OS	Homo sapiens	NUTF2	1xGG [K6]	3	0.596	0.76575	125	75	27249.2	20833.9	23185	14744.8		13108
P49327	P49327 [40-50]	[R].WKAGLYGLPRR.[S]	Fatty acid synthase OS	Homo sapiens	FASN	1xGG [K2]	1	0.595	0.737004	125.4	74.6	68049.2	57509.6	54785.3	40971.6	31676.4	34215.1
Q07820	Q07820 [185-201]	[R].YLREQATGAKDTKPMGR.[S]	Induced myeloid leukemia cell differentiation protein Mcl-1 OS	Homo sapiens	MCL1	1xGG [K]	12	0.593	0.515474	125.5	74.5	183730	168000	188338	96087.5	108969	146865
P78527	P78527 [2691-2702]	[R].APLKSVGPDFGK.[K]	DNA-dependent protein kinase catalytic subunit OS	Homo sapiens	PRKDC	1xGG [K4]	4	0.592	0.784861	125.6	74.4	23312.4	10447.7	19066.2		11292.1
P07355	P07355 [170-178]	[K].LMVALAKGR.[R]	Annexin A2 OS	Homo sapiens	ANXA2	1xOxidation [M2]; 1xGG [K7]	2	0.588	0.73293	128.9	71.1	42030.3		36355.3	21557.4	31741.7	21167.8
Q99567	Q99567 [521-534]	[R].VLAETPDSFEKHIR.[S]	Nuclear pore complex protein Nup88 OS	Homo sapiens	NUP88	1xGG [K11]	1	0.583	0.737004	121.8	78.2	19992.1	20645.4	28361	13258.9	10974.8	16526.2
Q7Z6Z7	Q7Z6Z7 [3446-3455]	[R].SSLLTEKLLR.[L]	E3 ubiquitin-protein ligase HUWE1 OS	Homo sapiens	HUWE1	1xGG [K7]	2	0.58	0.674641	126.6	73.4	102699	79860.8	73689.5	46308.1	42245	145787
P15104	P15104 [269-280]	[K].YIEEAIEKLSKR.[H]	Glutamine synthetase OS	Homo sapiens	GLUL	1xGG [K11]	4	0.579	0.704856	126.2	73.8	40345.7	44826.2	40399.4	23787.9	23642.1	23353.2
Q9UKX5	Q9UKX5 [221-235]	[R].SVKDVVEAASHIEQR.[G]	Integrin alpha-11 OS	Homo sapiens	ITGA11	1xGG [K3]	10	0.577	0.625531	127.1	72.9	101465	71508.3	86017.9	49336.2	41288.4	150934
Q9BWD3	Q9BWD3 [5-21]	[R].VQLMKALLAGPLRPAAR.[R]	Retrotransposon Gag-like protein 8A OS	Homo sapiens	RTL8A	1xGG [K5]	11	0.575	0.61209	127	73	133730	81486.7	89733.3	51557.2	35637.9	96652.9
Q8N201	Q8N201 [1868-1879]	[R].KLAVAHPLLLLR.[H]	Integrator complex subunit 1 OS	Homo sapiens	INTS1	1xGG [K1]	2	0.572	0.739748	127.2	72.8	18963.1			6919.17	10848.9	34218.7
P08865	P08865 [54-63]	[R].TWEKLLLAAR.[A]	40S ribosomal protein SA OS	Homo sapiens	RPSA	1xGG [K4]	7	0.571	0.42567	135.7	64.3	205973	134430	201049	95193	76812.2	127235
P07355	P07355 [170-178]	[K].LMVALAKGR.[R]	Annexin A2 OS	Homo sapiens	ANXA2	1xGG [K7]	6	0.568	0.430024	127.6	72.4	730798	639736	709207	402812	331558	510405
Q8IWB1	Q8IWB1 [232-247]	[R].SVPLDRQGYGQIKVVR.[A]	Inositol 1,4,5-trisphosphate receptor-interacting protein OS	Homo sapiens	ITPRIP	1xGG [K13]	2	0.568	0.700326	123.7	76.3	55322.4	70100.7	57140.9	31923.3	38854.8
P30153	P30153 [538-546]	[R].FNVAKSLQK.[I]	Serine/threonine-protein phosphatase 2A 65 kDa regulatory subunit A alpha isoform OS	Homo sapiens	PPP2R1A	1xGG [K5]	3	0.566	0.704446	128.5	71.5	58411.6	35130	35934.1	19981.9	19877.7	59295.9
Q92466	Q92466 [333-347]	[R].HFQHLTPIKAAWHPR.[Y]	DNA damage-binding protein 2 OS	Homo sapiens	DDB2	1xGG [K9]	2	0.566	0.730198	134.5	65.5	25104.5	19169.5	26262.9	12234.8	10854.2	49504.3
P28562	P28562 [279-291]	[R].VKLDEAFEFVKQR.[R]	Dual specificity protein phosphatase 1 OS	Homo sapiens	DUSP1	1xGG [K11]	8	0.564	0.693405	139.8	60.2	116091	50005.3	72192.9	28200.6	31084.9	94524.3
Q9UKX5	Q9UKX5 [887-901]	[R].RLQKQVCNVSYPFFR.[A]	Integrin alpha-11 OS	Homo sapiens	ITGA11	1xCarbamidomethyl [C7]; 1xDeamidated [N8]; 1xGG [K4]	4	0.563	0.672332	134.9	65.1	84564.5	32020.3	39450.4	19020.5	18037.1	62418.2
P46776	P46776 [43-59]	[R].INFDKYHPGYFGKVGMK.[H]	60S ribosomal protein L27a OS	Homo sapiens	RPL27A	1xGG [K13]	1	0.562	0.427248	132.7	67.3	260581	169249	194618	98749.7	95130.5	390332
Q969X6	Q969X6 [566-579]	[R].TVQKQGFHHLWLQR.[D]	U3 small nucleolar RNA-associated protein 4 homolog OS	Homo sapiens	UTP4	1xGG [K4]	1	0.562	0.73293	128	72			19533.3	10982.1	8180.17	14434.7
P04035	P04035 [703-718]	[R].GKSVVCEAVIPAKVVR.[E]	3-hydroxy-3-methylglutaryl-coenzyme A reductase OS	Homo sapiens	HMGCR	1xCarbamidomethyl [C6]; 1xGG [K13]	2	0.562	0.671807	128	72	46100.9	31865.9	42305	17240.7	23786.6	37499
P60900	P60900 [105-117]	[K].YGYEIPVDMLCKR.[I]	Proteasome subunit alpha type-6 OS	Homo sapiens	PSMA6	1xCarbamidomethyl [C11]; 1xGG [K12]	6	0.561	0.643363	126.7	73.3	52857.3	47659.3	45687	30980		24547.8
P42345	P42345 [1257-1267]	[K].KLHVSTINLQK.[A]	Serine/threonine-protein kinase mTOR OS	Homo sapiens	MTOR	1xGG [K1]	1	0.56	0.660828	130.2	69.8		44776	36737.1	19501	21719.9	72343.1
Q9NZN4	Q9NZN4 [1-7]	[-].MFSWLKR.[G]	EH domain-containing protein 2 OS	Homo sapiens	EHD2	1xAcetyl [N-Term]; 1xGG [K6]	10	0.56	0.632794	128.2	71.8	88494.3	70369.3	83494.4	69625.4	32485.7	46779
O15230	O15230 [181-193]	[R].TYQPWQFFASSKR.[D]	Laminin subunit alpha-5 OS	Homo sapiens	LAMA5	1xGG [K12]	2	0.56	0.684554	128.2	71.8	85912.3	58881.8	63551.7	35571.1	22262.4	75180.3
Q9NZJ0	Q9NZJ0 [248-270]	[K].NYTAYRQEPIASKSFLYPGSSTR.[K]	Denticleless protein homolog OS	Homo sapiens	DTL	1xGG [K13]	9	0.559	0.43209	128.3	71.7	241350	163969	176531	182677	65501.8	98667.7
Q9H0E2	Q9H0E2 [55-66]	[R].LNITVVQAKLAK.[N]	Toll-interacting protein OS	Homo sapiens	TOLLIP	1xGG [K]	8	0.559	0.439889	128.3	71.7	171959	146033	172906	96141.2	61363.9	151651
O00481	O00481 [97-112]	[R].TSILRDGITAGKAALR.[I]	Butyrophilin subfamily 3 member A1 OS	Homo sapiens	BTN3A1	1xGG [K12]	2	0.559	0.691899	129.3	70.7	28459.3	30384.1	31070.6	18613.1	14859.3
Q13751	Q13751 [136-144]	[R].SSDFGKTWR.[V]	Laminin subunit beta-3 OS	Homo sapiens	LAMB3	1xGG [K6]	1	0.559	0.70024	113	87	25235.9	22069.1	37497.4	20561.4	12334.1	19435.2
P50454	P50454 [117-133]	[R].SLSNSTARNVTWKLGSR.[L]	Serpin H1 OS	Homo sapiens	SERPINH1	2xDeamidated [N4; N9]; 1xGG [K13]	1	0.559	0.666156	128.3	71.7	58222.3	54109.7	54235.5	42685.7	27617.8	30326.3
O00622	O00622 [229-250]	[K].CIVQTTSWSQCSKTCGTGISTR.[V]	CCN family member 1 OS	Homo sapiens	CCN1	3xCarbamidomethyl [C1; C11; C15]; 1xGG [K13]	1	0.559	0.687415	128.3	71.7	31513.3	27548.5	23917.6	15160.3		15643.7
P41250	P41250 [191-207]	[K].TSGHVDKFADFMVKDVK.[N]	Glycine--tRNA ligase OS	Homo sapiens	GARS1	1xGG [K7]	4	0.558	0.655395	128.4	71.6	58565.9	45970.7	52330.1	50177.7	29187.8	23593.3
P61158	P61158 [358-374]	[R].LKPKPIDVQVITHHMQR.[Y]	Actin-related protein 3 OS	Homo sapiens	ACTR3	1xGG [K]	4	0.556	0.62915	128.6	71.4	116431	79603	71615.9	44234.5	36284.7	119597
Q8NBW4	Q8NBW4 [36-56]	[R].SKRPFCIEPTNIVNVNHVIQR.[V]	Sodium-coupled neutral amino acid transporter 9 OS	Homo sapiens	SLC38A9	1xCarbamidomethyl [C6]; 1xGG [K2]	1	0.556	0.662526	128.6	71.4	51034.9	36364	78789.6	21206.2	28351.9	41627.7
Q8IXI1	Q8IXI1 [426-439]	[R].GVGKSAFLQAFLGR.[G]	Mitochondrial Rho GTPase 2 OS	Homo sapiens	RHOT2	1xGG [K4]	4	0.552	0.65053	128.3	71.7	33379.8	25663.7	42906.6	18658.3	14162.9	20841.7
P04406	P04406 [187-197]	[K].TVDGPSGKLWR.[D]	Glyceraldehyde-3-phosphate dehydrogenase OS	Homo sapiens	GAPDH	1xGG [K8]	9	0.55	0.384248	129	71	840649	678972	851740	462756	231035	577282
Q96H55	Q96H55 [207-224]	[R].AQQMTGAAVQTYLLEKTR.[V]	Unconventional myosin-XIX OS	Homo sapiens	MYO19	1xGG [K16]	6	0.55	0.644195	130.3	69.7	39302.1	39817.7	25985.7	21774.6		20290.4
Q15041	Q15041 [91-104]	[R].IFGSNKWTTEQQQR.[NF]	ADP-ribosylation factor-like protein 6-interacting protein 1 OS	Homo sapiens	ARL6IP1	1xGG [K6]	1	0.548	0.646696	142	58	57661.1	36336.2	49118	19915.5	20071.8	82166.3
P62979	P62979 [105-116]	[K].YYKVDENGKISR.[L]	Ubiquitin-40S ribosomal protein S27a OS	Homo sapiens	RPS27A	1xGG [K]	20	0.546	0.372213	129.4	70.6	6.07403e+06	5.4671e+06	6.70221e+06	3.31446e+06	2.63573e+06	6.39575e+06
Q96GD4	Q96GD4 [45-70]	[R].SNVQPTAAPGQKVMENSSGTPDILTR.[HR]	Aurora kinase B OS	Homo sapiens	AURKB	1xGG [K12]	5	0.546	0.62915	126.8	73.2	39547.1	51134.4	34097.6	33521.8		15527.7
P06493	P06493 [51-59]	[R].EISLLKELR.[H]	Cyclin-dependent kinase 1 OS	Homo sapiens	CDK1	1xGG [K6]	1	0.546	0.744738	141.4	58.6	34462.3	15423.6	20811.6	8631.92	8421.26	31871.3
P63244	P63244 [37-47]	[R].DKTIIMWKLTR.[D]	Receptor of activated protein C kinase 1 OS	Homo sapiens	RACK1	1xGG [K8]	3	0.541	0.632545	131.9	68.1	56346.5	41362.2	57300.2	29107.9	22366.1	104019
Q9UJX3	Q9UJX3 [95-108]	[R].NAVSKYTMALQQKK.[A]	Anaphase-promoting complex subunit 7 OS	Homo sapiens	ANAPC7	1xGG [K5]	1	0.54	0.675791	129.9	70.1	23218.1		20507.6	11777	8546.31	22861.4
P62979	P62979 [105-116]	[K].YYKVDENGKISR.[L]	Ubiquitin-40S ribosomal protein S27a OS	Homo sapiens	RPS27A	1xDeamidated [N7]; 1xGG [K]	44	0.538	0.353109	129.6	70.4	2.40893e+06	2.08117e+06	2.43588e+06	1.30945e+06	1.0868e+06	1.30802e+06
P48643	P48643 [227-241]	[K].GVIVDKDFSHPQMPK.[K]	T-complex protein 1 subunit epsilon OS	Homo sapiens	CCT5	1xGG [K6]	2	0.537	0.453044	130.1	69.9	87846.3	99289	67469	47163.9	30045.6	78929.3
P50454	P50454 [125-133]	[R].NVTWKLGSR.[L]	Serpin H1 OS	Homo sapiens	SERPINH1	1xDeamidated [N1]; 1xGG [K5]	3	0.536	0.512323	130.2	69.8	89618.8	77283	78297.7	41942.8	39035.7	67664.8
Q9UKD2	Q9UKD2 [155-164]	[R].QLGLPTALKR.[G]	mRNA turnover protein 4 homolog OS	Homo sapiens	MRTO4	1xGG [K9]	3	0.534	0.751669	130.4	69.6	13319.2	10699.3	17162.1			7115.34
P07737	P07737 [39-56]	[K].TFVNITPAEVGVLVGKDR.[S]	Profilin-1 OS	Homo sapiens	PFN1	1xGG [K16]	1	0.532	0.752862	130.5	69.5	10467	17080.9	7724.87	5570.34
Q9UBI6	Q9UBI6 [30-48]	[R].IKVSKASADLMSYCEEHAR.[S]	Guanine nucleotide-binding protein G(I)/G(S)/G(O) subunit gamma-12 OS	Homo sapiens	GNG12	1xCarbamidomethyl [C14]; 1xGG [K]	2	0.53	0.639775	138.5	61.5	44897.7	19197.1	39667.5	10183.9	17624.6	82372.4
Q9UKX5	Q9UKX5 [70-90]	[K].TGDVYKCPVIHGNCTKLNLGR.[V]	Integrin alpha-11 OS	Homo sapiens	ITGA11	2xCarbamidomethyl [C7; C14]; 1xGG [K16]	6	0.53	0.548865	135.5	64.5	83512.4	61247.8	91952.5	36424.2	39794	48696.9
Q8N1F8	Q8N1F8 [283-298]	[R].KLYLEGNPLWFHPEHR.[A]	Serine/threonine-protein kinase 11-interacting protein OS	Homo sapiens	STK11IP	1xGG [K1]	4	0.529	0.587229	131.3	68.7	74603.7	37614	49460.4	25895.8	19907.9	125416
P62937	P62937 [119-131]	[K].TEWLDGKHVVFGK.[V]	Peptidyl-prolyl cis-trans isomerase A OS	Homo sapiens	PPIA	1xGG [K7]	3	0.529	0.332573	130.8	69.2	696177	518240	656000	346770	193893	518880
O95864	O95864 [43-58]	[K].VYNITKWSIQHPGGQR.[V]	Acyl-CoA 6-desaturase OS	Homo sapiens	FADS2	1xGG [K6]	7	0.528	0.298859	130.9	69.1	306966	183902	260759	69255.8	137712	319074
Q9NQ31	Q9NQ31 [36-54]	[R].AVDWHALERPKGCMGVLAR.[E]	A-kinase-interacting protein 1 OS	Homo sapiens	AKIP1	1xCarbamidomethyl [C13]; 1xGG [K11]	2	0.527	0.587602	131	69	53003		37861.5	15627.2		35646.8
Q9Y285	Q9Y285 [298-315]	[K].RTHSQGGYGSQGYKYNWK.[L]	Phenylalanine--tRNA ligase alpha subunit OS	Homo sapiens	FARSA	1xGG [K14]	1	0.517	0.639775	140.6	59.4	34671.7	20462.9	29021.4	12273.1	10570.8	42062.3
P78527	P78527 [3846-3860]	[K].MSGKHDVGAYMLMYK.[G]	DNA-dependent protein kinase catalytic subunit OS	Homo sapiens	PRKDC	1xGG [K4]	7	0.515	0.601038	132	68	80687.9	54564.9	61092.4	31447.8	18762.7	59754.3
Q8NC42	Q8NC42 [284-293]	[R].ILPCKHIFHR.[I]	E3 ubiquitin-protein ligase RNF149 OS	Homo sapiens	RNF149	1xCarbamidomethyl [C4]; 1xGG [K5]	1	0.515	0.489048	132	68			91725.1	61775.8	36830.1	47239.2
Q969N2	Q969N2 [338-356]	[K].WKRPPENEAPPVPFLHAQR.[Y]	GPI transamidase component PIG-T OS	Homo sapiens	PIGT	1xGG [K2]	8	0.515	0.291541	132	68	220444	135004	166198	66990.3	85569.7	180113
P30153	P30153 [114-134]	[R].AISHEHSPSDLEAHFVPLVKR.[L]	Serine/threonine-protein phosphatase 2A 65 kDa regulatory subunit A alpha isoform OS	Homo sapiens	PPP2R1A	1xGG [K20]	4	0.514	0.47252	137.1	62.9	81481.1	82034.9	64301.7	27507.8		50703.6
Q16881	Q16881 [449-462]	[R].KIGLETVGVKINEK.[T]	Thioredoxin reductase 1, cytoplasmic OS	Homo sapiens	TXNRD1	1xGG [K1]	3	0.512	0.359342	130.2	69.8	88131.5	92933.6	193826	53579.3	46346.7
Q9Y263	Q9Y263 [257-268]	[R].IWKHGECAQTIR.[L]	Phospholipase A-2-activating protein OS	Homo sapiens	PLAA	1xCarbamidomethyl [C7]; 1xGG [K3]	7	0.511	0.505539	147.2	52.8	90494.6	53103.6	87989.1	31583.6	27143.8	126527
P62269	P62269 [76-86]	[R].QYKIPDWFLNR.[Q]	40S ribosomal protein S18 OS	Homo sapiens	RPS18	1xGG [K3]	7	0.511	0.551854	132.3	67.7	70717.3	40689.1	50534.2	25831	16398.6	56926.5
Q15582	Q15582 [60-71]	[R].KYFTNCKQWYQR.[K]	Transforming growth factor-beta-induced protein ig-h3 OS	Homo sapiens	TGFBI	1xCarbamidomethyl [C6]; 1xGG [K]	2	0.51	0.63596	125.9	74.1	20433.2	18426.2	31973.2	14644.4		9897.19
P35613	P35613 [171-187]	[R].WLKGGVVLKEDALPGQK.[T]	Basigin OS	Homo sapiens	BSG	1xGG [K3]	13	0.508	0.212588	132.6	67.4	391241	296418	333164	169160	146245	647211
P32320	P32320 [49-68]	[R].IFKGCNIENACYPLGICAER.[T]	Cytidine deaminase OS	Homo sapiens	CDA	3xCarbamidomethyl [C5; C11; C17]; 1xGG [K3]	4	0.508	0.574446	122.2	77.8	34666.4	61525.8	36850.3	46719.7		11767.3
Q14596	Q14596 [259-279]	[K].LRRPVVGSSEPFCHSKYSTPR.[L]	Next to BRCA1 gene 1 protein OS	Homo sapiens	NBR1	1xCarbamidomethyl [C13]; 1xGG [K16]	1	0.508	0.567114	132.6	67.4	49080.4	43952.1	40400.3	14120.8	22316.3	72163.4
P68366	P68366 [106-121]	[R].GHYTIGKEIIDPVLDR.[I]	Tubulin alpha-4A chain OS	Homo sapiens	TUBA4A	1xGG [K7]	1	0.507	0.608461	132.7	67.3	32836.3	27651.9	20654.6	7430.88	14013.8	31442
Q13501	Q13501 [140-157]	[R].YKCSVCPDYDLCSVCEGK.[G]	Sequestosome-1 OS	Homo sapiens	SQSTM1	4xCarbamidomethyl [C3; C6; C12; C15]; 1xGG [K2]	2	0.505	0.579345	132.9	67.1	61503.4	56771.8	75945.2	38795.2	14435.7	31051
P12004	P12004 [150-168]	[R].DLSHIGDAVVISCAKDGVK.[F]	Proliferating cell nuclear antigen OS	Homo sapiens	PCNA	1xCarbamidomethyl [C13]; 1xGG [K]	25	0.505	0.277684	132.9	67.1	1.42213e+06	1.28847e+06	1.4487e+06	718209	373420	1.09871e+06
P21796	P21796 [94-110]	[R].GLKLTFDSSFSPNTGKK.[N]	Voltage-dependent anion-selective channel protein 1 OS	Homo sapiens	VDAC1	1xGG [K16]	2	0.502	0.234576	133.2	66.8	117752	142687	123913	27774.3	98003.3	62205.3
Q9BT22	Q9BT22 [233-245]	[R].LFMKLGSMHSPFR.[A]	Chitobiosyldiphosphodolichol beta-mannosyltransferase OS	Homo sapiens	ALG1	1xGG [K4]	1	0.496	0.359782	133.7	66.3	118589	87222.5	99819.2	49496.5	31213.5	99107.3
P31040	P31040 [172-188]	[R].AFGGQSLKFGKGGQAHR.[C]	Succinate dehydrogenase [ubiquinone] flavoprotein subunit, mitochondrial OS	Homo sapiens	SDHA	1xGG [K]	6	0.496	0.453603	133.7	66.3	72698.3	94174	102329	119493	46727.2	9637.37
P17980	P17980 [239-250]	[R].ACAAQTKATFLK.[L]	26S proteasome regulatory subunit 6A OS	Homo sapiens	PSMC3	1xCarbamidomethyl [C2]; 1xGG [K7]	13	0.491	0.180916	134.2	65.8	334024	272325	337365	163883	130774	276787
P27708	P27708 [743-750]	[R].WDLSKFLR.[V]	CAD protein OS	Homo sapiens	CAD	1xGG [K5]	2	0.49	0.544212	134.2	65.8	39807.8	21297.3	31064.9			15221.4
Q9UG63	Q9UG63 [125-134]	[K].SMLLSAIGKR.[E]	ATP-binding cassette sub-family F member 2 OS	Homo sapiens	ABCF2	1xGG [K9]	2	0.49	0.598824	134.3	65.7	28810.4	27738.2	21554.5	13578.2	9151.3	18340.7
P49327	P49327 [1143-1158]	[K].GLVQALQTKVTQQGLK.[M]	Fatty acid synthase OS	Homo sapiens	FASN	1xGG [K9]	5	0.488	0.49207	134.2	65.8	108727	85150.6	79261.1	41744.7	23760.8	53090.8
Q9UKF6	Q9UKF6 [466-480]	[K].VMGFLADKKPEQGQR.[V]	Cleavage and polyadenylation specificity factor subunit 3 OS	Homo sapiens	CPSF3	1xGG [K]	3	0.485	0.547596	134.7	65.3	37501.3	50571	29619.6	18175.7	14792	24036.8
P11413	P11413 [371-387]	[R].LQFHDVAGDIFHQQCKR.[N]	Glucose-6-phosphate 1-dehydrogenase OS	Homo sapiens	G6PD	1xCarbamidomethyl [C15]; 1xGG [K16]	2	0.484	0.507085	134.8	65.2	47375.6	42066.2	42963.2	20778	17765.6	58545.2
O95864	O95864 [394-404]	[R].HNLHKIAPLVK.[S]	Acyl-CoA 6-desaturase OS	Homo sapiens	FADS2	1xGG [K5]	4	0.484	0.510871	136.4	63.6	106659	59442.2	82822.7	28766.4	38644	129732
P17980	P17980 [372-386]	[R].KMNVSPDVNYEELAR.[C]	26S proteasome regulatory subunit 6A OS	Homo sapiens	PSMC3	1xGG [K1]	3	0.483	0.505616	134.8	65.2	46393.6	61177.9	65588.7	29567.3	13740.7	48611.2
P60709; P68032	P60709 [313-326]; P68032 [315-328]	[R].MQKEITALAPSTMK.[I]	Actin, cytoplasmic 1 OS	Homo sapiens	ACTB	1xGG [K3]	6	0.482	0.226026	135	65	2.61698e+06	1.96971e+06	1.52053e+06	949388	491746	1.81481e+06
O00141	O00141 [326-336]	[R].HLLEGLLQKDR.[T]	Serine/threonine-protein kinase Sgk1 OS	Homo sapiens	SGK1	1xGG [K9]	4	0.482	0.214205	134.9	65.1	201320	200558	129020	96723.1	52423.3	168778
P60174-1	P60174-1 [7-18]	[K].FFVGGNWKMNGR.[K]	Isoform 2 of Triosephosphate isomerase OS	Homo sapiens	TPI1	1xDeamidated [N10]; 1xGG [K8]	9	0.481	0.259578	135.1	64.9	135993	124800	137487	48229.4	65383.3	90726.9
Q9Y679	Q9Y679 [244-258]	[R].VQQLVAKELGQTGTR.[L]	Ancient ubiquitous protein 1 OS	Homo sapiens	AUP1	1xGG [K7]	7	0.48	0.287398	142.4	57.6	152057	88501.1	117608	42522.1	47628.3	398589
Q7L576	Q7L576 [1049-1065]	[K].RLESKYAPLHLVPLIER.[L]	Cytoplasmic FMR1-interacting protein 1 OS	Homo sapiens	CYFIP1	1xGG [K5]	2	0.479	0.542778	135.3	64.7	32466.4	24066	39106.3	9941.42	15536.2	28239.6
P56192	P56192 [365-376]	[K].ITQDIFQQLLKR.[G]	Methionine--tRNA ligase, cytoplasmic OS	Homo sapiens	MARS	1xGG [K11]	5	0.477	0.488765	135.4	64.6	54121.2	35618.5	40444.8	19287.8	12606.9	41420
P07996	P07996 [199-216]	[R].IAKGGVNDNFQGVLQNVR.[F]	Thrombospondin-1 OS	Homo sapiens	THBS1	1xGG [K3]	1	0.477	0.410051	135.4	64.6	89522.3	92438.1	89799.5	42850.8	26409.2	46326.9
Q16881	Q16881 [449-458]	[R].KIGLETVGVK.[I]	Thioredoxin reductase 1, cytoplasmic OS	Homo sapiens	TXNRD1	1xGG [K1]	2	0.475	0.50099	154	46	80682.1	48539.2	83099	24066.4	23064.3	73635.6
Q9NUM4	Q9NUM4 [4-27]	[K].SLSHLPLHSSKEDAYDGVTSENMR.[N]	Transmembrane protein 106B OS	Homo sapiens	TMEM106B	1xGG [K11]	4	0.471	0.162563	135.9	64.1	136033	100583	151041			64131.8
Q9UBC2	Q9UBC2 [524-534]	[R].VQLETIIKSLK.[S]	Epidermal growth factor receptor substrate 15-like 1 OS	Homo sapiens	EPS15L1	1xGG [K]	2	0.469	0.489048	136.1	63.9	84386.4	56756.2	62121.3	29155.3	22892	88338.9
P62136	P62136 [235-246]	[K].FLHKHDLDLICR.[A]	Serine/threonine-protein phosphatase PP1-alpha catalytic subunit OS	Homo sapiens	PPP1CA	1xCarbamidomethyl [C11]; 1xGG [K4]	8	0.468	0.422642	121.2	78.8	100887	64798.8	68006.8	44378	30309.4	44232
P48449	P48449 [420-435]	[R].LSQVPDNPPDYQKYYR.[Q]	Lanosterol synthase OS	Homo sapiens	LSS	1xGG [K13]	1	0.468	0.338849	136.3	63.7	70696	71915.1	97174.3	64139.5	19340.9	33637.7
Q5JPE7	Q5JPE7 [135-152]	[K].VLSKGQPLGPAGVQVSLR.[N]	Nodal modulator 2 OS	Homo sapiens	NOMO2	1xGG [K4]	5	0.467	0.498144	141.5	58.5	47519.9	29264.6	37995.8	15703.4	13672.8	53735.3
Q96A65	Q96A65 [240-256]	[R].KFLDTSHYSTAGSSSVR.[E]	Exocyst complex component 4 OS	Homo sapiens	EXOC4	1xGG [K1]	2	0.467	0.498828	136.5	63.5		34867.3	37009	16695	15906.5	28498.2
P46783	P46783 [130-153]	[R].SAVPPGADKKAEAGAGSATEFQFR.[G]	40S ribosomal protein S10 OS	Homo sapiens	RPS10	1xDeamidated [Q22]; 1xGG [K]	13	0.465	0.18993	136.5	63.5	491750			228578
Q71U36; Q9BQE3; P68366	Q71U36 [353-373]; Q9BQE3 [353-373]; P68366 [353-373]	[K].VGINYQPPTVVPGGDLAKVQR.[A]	Tubulin alpha-1A chain OS	Homo sapiens	TUBA1A	1xGG [K18]	1	0.465	0.219807	136.5	63.5	160563	205268	140829	203152	23732.5	74614.5
P28562	P28562 [279-289]	[R].VKLDEAFEFVK.[Q]	Dual specificity protein phosphatase 1 OS	Homo sapiens	DUSP1	1xGG [K2]	2	0.457	0.515427	142.9	57.1	38319.2	24269.2	30570.9	11098	12207.4	69974.7
P55072	P55072 [754-766]	[R].KYEMFAQTLQQSR.[G]	Transitional endoplasmic reticulum ATPase OS	Homo sapiens	VCP	1xGG [K1]	1	0.453	0.308378	137.6	62.4	85105.2	95091.1		40793.5	27408.6	123938
Q08J23	Q08J23 [286-301]	[K].KWTTLNSLQLHGLQLR.[I]	RNA cytosine C(5)-methyltransferase NSUN2 OS	Homo sapiens	NSUN2	1xGG [K1]	3	0.45	0.417762	132.2	67.8	65602.3	37527	43493.8		14794.6	33656.3
P08729; P35908; P05787	P08729 [97-110]; P35908 [184-197]; P05787 [97-110]	[K].TLNNKFASFIDKVR.[F]	Keratin, type II cytoskeletal 7 OS	Homo sapiens	KRT7	1xGG [K5]	3	0.449	0.216101	138	62	168892	79409.5	109811	49333.5	34991.8	360460
P50502	P50502 [11-29]	[R].AFVKMCKQDPSVLHTEEMR.[F]	Hsc70-interacting protein OS	Homo sapiens	ST13	1xCarbamidomethyl [C6]; 1xGG [K4]	3	0.448	0.377125	138.1	61.9	67890.6	82726.4	72530.7	48123.7	32494.3	20880.7
P30876	P30876 [744-762]	[R].MDTLAHVLYYPQKPLVTTR.[S]	DNA-directed RNA polymerase II subunit RPB2 OS	Homo sapiens	POLR2B	1xGG [K13]	1	0.445	0.489048	138.4	61.6	28793.5	22098.9	10890.6	9838.45
P62195	P62195 [214-229]	[R].VSGSELVQKFIGEGAR.[M]	26S proteasome regulatory subunit 8 OS	Homo sapiens	PSMC5	1xGG [K9]	2	0.444	0.465876	130.8	69.2	37606.1	24730.8	28719.2	15210.2	5674.3	16691.5
Q9NZN4	Q9NZN4 [124-135]	[R].KLNPFGNTFLNR.[F]	EH domain-containing protein 2 OS	Homo sapiens	EHD2	1xGG [K1]	1	0.442	0.396904	125.9	74.1	70358.5	35721.1	37693.5	23419	22190.8	15789.4
P04637	P04637 [320-333]	[K].KKPLDGEYFTLQIR.[G]	Cellular tumor antigen p53 OS	Homo sapiens	TP53	1xGG [K2]	1	0.439	0.398618	142.8	57.2	44761.4	42689.4	33871		14071.5	20784.7
Q9UKX5	Q9UKX5 [70-90]	[K].TGDVYKCPVIHGNCTKLNLGR.[V]	Integrin alpha-11 OS	Homo sapiens	ITGA11	2xCarbamidomethyl [C7; C14]; 1xDeamidated [N13]; 1xGG [K]	6	0.438	0.1201	139.1	60.9	241360	220022	234886	102788
P50502	P50502 [147-154]	[R].LAILYAKR.[A]	Hsc70-interacting protein OS	Homo sapiens	ST13	1xGG [K7]	4	0.438	0.122843	141.1	58.9	144780	135833	120240	56737.1	52652.1	75814.5
Q05932	Q05932 [51-67]	[R-].MLNTLQTNAGYLEQVKR.[Q]	Folylpolyglutamate synthase, mitochondrial OS	Homo sapiens	FPGS	1xGG [K16]	1	0.43	0.347172	136.4	63.6	48260.3	54383.8	39091.1	23376	8784.51	22482
P08670	P08670 [130-143]	[K].ILLAELEQLKGQGK.[S]	Vimentin OS	Homo sapiens	VIM	1xGG [K]	7	0.429	0.366937	124	76	86035.2	44345	38142.2	27207.4	16196	36917.6
P18621	P18621 [70-85]	[R].CAQAKQWGWTQGRWPK.[K]	60S ribosomal protein L17 OS	Homo sapiens	RPL17	1xCarbamidomethyl [C1]; 1xGG [K5]	1	0.429	0.347172	139.9	60.1	49082.4			24193.7		18367.4
P28340	P28340 [424-443]	[R].VAGLCSNIRDSSFQSKQTGR.[R]	DNA polymerase delta catalytic subunit OS	Homo sapiens	POLD1	1xCarbamidomethyl [C5]; 1xGG [K16]	3	0.428	0.531108	140.1	59.9	17183.8	18140.1	23022.1			7764.93
A6ZKI3	A6ZKI3 [5-22]	[R].VQLIKALLALPIRPATRR.[W]	Retrotransposon Gag-like protein 8C OS	Homo sapiens	RTL8C	1xGG [K5]	6	0.426	0.36395	140.2	59.8	57793.2	43493.3	42821.2	5538.42	18534.2	25725
P25787	P25787 [61-84]	[R].SVHKVEPITKHIGLVYSGMGPDYR.[V]	Proteasome subunit alpha type-2 OS	Homo sapiens	PSMA2	1xGG [K10]	8	0.423	0.11533	140.5	59.5	946010	657495	709149	237097	299974	776586
P49005	P49005 [69-81]	[R].AQQHWGSGVGVKK.[L]	DNA polymerase delta subunit 2 OS	Homo sapiens	POLD2	1xGG [K12]	3	0.423	0.330504	141.6	58.4	46465.8		61999.3	17463.8	22154.6	75079.7
Q15021	Q15021 [1280-1290]	[K].AIIDEFEQKLR.[A]	Condensin complex subunit 1 OS	Homo sapiens	NCAPD2	1xGG [K9]	1	0.422	0.42567	140.6	59.4	26150.4	25103.8	25999.6	19897.9	7846.32	10984.1
Q7L7L0	Q7L7L0 [101-126]	[RK].VTIAQGGVLPNIQAVLLPKKTESHHK.[AT]	Histone H2A type 3 OS	Homo sapiens	HIST3H2A	1xDeamidated [N/Q]; 1xGG [K]	16	0.421	0.0956523	140.7	59.3	134600	253392	245779	28954.3	103512	260239
Q9UJX6	Q9UJX6 [215-234]	[R].LLQSPLCAGCSSDKQQCWCR.[Q]	Anaphase-promoting complex subunit 2 OS	Homo sapiens	ANAPC2	4xCarbamidomethyl [C7; C10; C17; C19]; 1xGG [K14]	5	0.418	0.273505	141.1	58.9	96562.5	59271.6		18949.4		52650.6
P07355	P07355 [221-233]	[R].SVPHLQKVFDRYK.[S]	Annexin A2 OS	Homo sapiens	ANXA2	1xGG [K7]	11	0.415	0.102398	141.3	58.7	282117	265617	252169	97710	110261	117070
O15304	O15304 [5-19]	[R].SCPFADVAPLQLKVR.[V]	Apoptosis regulatory protein Siva OS	Homo sapiens	SIVA1	1xCarbamidomethyl [C2]; 1xGG [K13]	7	0.413	0.334532	141.6	58.4	68418.1	72842.4	73747.3	30075.3	19412.9	35202.9
P15260	P15260 [280-292]	[K].SIILPKSLISVVR.[S]	Interferon gamma receptor 1 OS	Homo sapiens	IFNGR1	1xGG [K6]	1	0.409	0.422642	146.3	53.7	21262.4	14521.1	23350.1	7807.69	5933.06	27451.2
P07355	P07355 [206-220]	[R].KGTDVPKWISIMTER.[S]	Annexin A2 OS	Homo sapiens	ANXA2	1xGG [K1]	5	0.407	0.292037	142.2	57.8	85092.3	68155.5	77120.2	31350.5	15944.2	34834.9
Q16881	Q16881 [400-416]	[R].QFVPIKVEQIEAGTPGR.[L]	Thioredoxin reductase 1, cytoplasmic OS	Homo sapiens	TXNRD1	1xGG [K6]	1	0.397	0.36395	142.1	57.9	34664.6	26194.3	29399.8	8744.75		16371.5
O00233	O00233 [208-223]	[R].WAGKGLLGCNIIPLQR.[-]	26S proteasome non-ATPase regulatory subunit 9 OS	Homo sapiens	PSMD9	1xCarbamidomethyl [C9]; 1xGG [K4]	2	0.394	0.34988	143.5	56.5	39588.5	27594.1	36413.5			14346.8
P31689	P31689 [297-312]	[K].HGDIKCVLNEGMPIYR.[R]	DnaJ homolog subfamily A member 1 OS	Homo sapiens	DNAJA1	1xCarbamidomethyl [C6]; 1xGG [K5]	1	0.394	0.269807	138.3	61.7	72740.4	49857.6	43937.6	14944.9		33153.7
P60709; P68032	P60709 [316-328]; P68032 [318-330]	[K].EITALAPSTMKIK.[I]	Actin, cytoplasmic 1 OS	Homo sapiens	ACTB	1xGG [K]	12	0.394	0.0699852	143.4	56.6	569157	310886	435586	171751	105061	892378
Q92626	Q92626 [458-478]	[K].GNPPPVIAWTKGGSQLSVDRR.[H]	Peroxidasin homolog OS	Homo sapiens	PXDN	1xGG [K11]	5	0.391	0.286019	143.8	56.2	67920	62151.7	74977.5	26569.8	21394.8	51226.2
P05388	P05388 [67-83]	[R].GHLENNPALEKLLPHIR.[G]	60S acidic ribosomal protein P0 OS	Homo sapiens	RPLP0	1xGG [K11]	2	0.391	0.286633	143.7	56.3	65918.5	77712.6	64968.5	25795.6	24247.3	76875.1
O75367	O75367 [97-118]	[K].GVTIASGGVLPNIHPELLAKKR.[G]	Core histone macro-H2A.1 OS	Homo sapiens	H2AFY	1xGG [K]	12	0.387	0.0559827	144.6	55.4	250735	164724	261856	63760.8	96133.2	261616
Q9UJW0	Q9UJW0 [172-187]	[R].NYMPLAFSDKYGLGTR.[L]	Dynactin subunit 4 OS	Homo sapiens	DCTN4	1xGG [K10]	1	0.385	0.459092	143.8	56.2	16289.3	14466.9	15124.8	7023.78		4964.53
P62979	P62979 [1-11]	[-G].MQIFVKTLTGK.[T]	Ubiquitin-40S ribosomal protein S27a OS	Homo sapiens	RPS27A	1xAcetyl [N-Term]; 1xDeamidated [Q2]; 1xGG [K6]	5	0.384	0.0898289	144.5	55.5	129316	128641	109659	31808.7	49362.9	92364.6
P60842	P60842 [142-161]	[R].AEVQKLQMEAPHIIVGTPGR.[V]	Eukaryotic initiation factor 4A-I OS	Homo sapiens	EIF4A1	1xGG [K5]	5	0.383	0.266954	144.6	55.4	90799.8	50424.4	71512.9	27379.2	13439.8	119505
P62937	P62937 [132-144]	[K].VKEGMNIVEAMER.[F]	Peptidyl-prolyl cis-trans isomerase A OS	Homo sapiens	PPIA	1xGG [K2]	1	0.382	0.184215	144.7	55.3	100269	95407.3	87635	36451.5	15525.6	54172.3
P17844	P17844 [462-482]	[R].EANQAINPKLLQLVEDRGSGR.[S]	Probable ATP-dependent RNA helicase DDX5 OS	Homo sapiens	DDX5	1xGG [K9]	1	0.382	0.26542	144.8	55.2	43915.6	65901.4	36674.2	34411.8	16759.4	4133.05
Q13501	Q13501 [142-161]	[K].CSVCPDYDLCSVCEGKGLHR.[G]	Sequestosome-1 OS	Homo sapiens	SQSTM1	4xCarbamidomethyl [C1; C4; C10; C13]; 1xGG [K16]	9	0.381	0.0803521	144.8	55.2	144801	120664	97582.3	45997.8	36026.5	107570
Q8IWB1	Q8IWB1 [260-273]	[K].TKLGEDMLCLLHGR.[N]	Inositol 1,4,5-trisphosphate receptor-interacting protein OS	Homo sapiens	ITPRIP	1xCarbamidomethyl [C9]; 1xGG [K2]	8	0.379	0.168881	145.1	54.9	130440	78272.1	87178.3	33008	27400	52157.9
P31943	P31943 [30-44]	[R].FFSDCKIQNGAQGIR.[F]	Heterogeneous nuclear ribonucleoprotein H OS	Homo sapiens	HNRNPH1	1xCarbamidomethyl [C5]; 1xDeamidated [N/Q]; 1xGG [K6]	2	0.377	0.0629429	145.3	54.7	456813			181214	145423	172120
P28562	P28562 [276-289]	[R].TNRVKLDEAFEFVK.[Q]	Dual specificity protein phosphatase 1 OS	Homo sapiens	DUSP1	1xGG [K5]	1	0.367	0.237488	146.3	53.7	70047.5	43273.1	56405.1	8457.17	20678.2	40702.1
P26639	P26639 [280-296]	[K].NSSTYWEGKADMETLQR.[I]	Threonine--tRNA ligase 1, cytoplasmic OS	Homo sapiens	TARS1	1xGG [K9]	3	0.363	0.188863	146.7	53.3	50288.4			12398.6		26870.6
Q13501	Q13501 [140-161]	[R].YKCSVCPDYDLCSVCEGKGLHR.[G]	Sequestosome-1 OS	Homo sapiens	SQSTM1	4xCarbamidomethyl [C3; C6; C12; C15]; 1xGG [K18]	14	0.361	0.0431731	145.8	54.2	1.37059e+06	993079	1.25007e+06	465172	289755	495123
P10646	P10646 [228-246]	[R].ANENRFYYNSVIGKCRPFK.[Y]	Tissue factor pathway inhibitor OS	Homo sapiens	TFPI	1xCarbamidomethyl [C15]; 1xGG [K]	2	0.361	0.201361	147	53	42444.8	46179.3	43582.5	12507.4	15724.9	26683.9
P34897	P34897 [465-481]	[K].LQDFKSFLLKDSETSQR.[L]	Serine hydroxymethyltransferase, mitochondrial OS	Homo sapiens	SHMT2	1xGG [K]	7	0.356	0.0655664	147.5	52.5	131829	105775	127667	94805.4	32445.4	45498.3
Q9Y285	Q9Y285 [102-114]	[K].VGFSKAMSNKWIR.[V]	Phenylalanine--tRNA ligase alpha subunit OS	Homo sapiens	FARSA	1xGG [K5]	6	0.356	0.0651123	147.4	52.6	121210	98484.4	129919	94793.1	43204.4	26727
P78527	P78527 [1405-1420]	[K].ALKMSPYKDILETHLR.[E]	DNA-dependent protein kinase catalytic subunit OS	Homo sapiens	PRKDC	1xGG [K3]	8	0.356	0.115938	169	31	126852	49683.4	109388	17706.1	20060.4	121662
P08729	P08729 [118-133]	[K].LLETKWTLLQEQKSAK.[S]	Keratin, type II cytoskeletal 7 OS	Homo sapiens	KRT7	1xGG [K13]	4	0.352	0.173046	151.1	48.9	72350.8	49386.9	65011.6	31321.6		14100.4
Q7L7L0	Q7L7L0 [101-126]	[RK].VTIAQGGVLPNIQAVLLPKKTESHHK.[AT]	Histone H2A type 3 OS	Homo sapiens	HIST3H2A	1xGG [K]	63	0.348	0.0333687	148.3	51.7	4.96196e+07	4.98536e+07	4.2682e+07	9.45229e+06	1.72852e+07	2.19826e+07
P33993	P33993 [134-147]	[R].FELYFQGPSSNKPR.[V]	DNA replication licensing factor MCM7 OS	Homo sapiens	MCM7	1xGG [K12]	1	0.348	0.164917	148.3	51.7		64730.2			22551.8
P04406	P04406 [198-219]	[R].DGRGALQNIIPASTGAAKAVGK.[V]	Glyceraldehyde-3-phosphate dehydrogenase OS	Homo sapiens	GAPDH	1xGG [K]	7	0.346	0.0217646	148.6	51.4	160958	137222	172964	73032.6	55729.1	41286.4
Q6UWP7	Q6UWP7 [215-234]	[R].SNAFAEKNGLQKYEYVLHPR.[T]	Lysocardiolipin acyltransferase 1 OS	Homo sapiens	LCLAT1	1xDeamidated [Q11]; 1xGG [K7]	3	0.338	0.165555	145.8	54.2	36882.7	77256.5	51803.4	21372.9	12468.9	19248
Q9NNW5	Q9NNW5 [513-533]	[R].GSVLLFPSRPGLLKDPGVGGK.[A]	WD repeat-containing protein 6 OS	Homo sapiens	WDR6	1xGG [K14]	2	0.337	0.0326764	149.6	50.4	91431.6	80352.3	103458	30767.2	26306.6	55987.3
P56192	P56192 [185-204]	[R].AAETVLKQQGVLALRPYLQK.[Q]	Methionine--tRNA ligase, cytoplasmic OS	Homo sapiens	MARS	1xGG [K7]	16	0.337	0.143839	149.6	50.4	237372	161131	189836	63913	27673	103245
O60337	O60337 [34-48]	[K].FIHQECLVQWLKHSR.[K]	E3 ubiquitin-protein ligase MARCH6 OS	Homo sapiens	2022-03-06	1xCarbamidomethyl [C6]; 1xGG [K12]	2	0.328	0.0314462	154	46	48171.9	32623.8	48346.2	14376.1	10700.2	60506.4
P51003	P51003 [491-505]	[R].KQLHQLLPNHVLQKK.[K]	Poly(A) polymerase alpha OS	Homo sapiens	PAPOLA	2xDeamidated [Q2; Q5]; 2xGG [K1; K14]	1	0.328	0.140398	158.7	41.3	122155	211721	231322	35215.2	86314.3
P38936	P38936 [70-83]	[R].GLGLPKLYLPTGPR.[R]	Cyclin-dependent kinase inhibitor 1 OS	Homo sapiens	CDKN1A	1xGG [K6]	14	0.327	0.112754	146.5	53.5	75181.7	67979.8	93692.4	30671.2	20466.4	27421
P20700	P20700 [298-315]	[R].MRIESLSSQLSNLQKESR.[A]	Lamin-B1 OS	Homo sapiens	LMNB1	1xGG [K15]	1	0.323	0.197505	151.1	48.9	19292.3	24606	31381.5			7954.87
Q92890-1	Q92890-1 [59-72]	[R].LNITYPMLFKLTNK.[N]	Isoform Long of Ubiquitin recognition factor in ER-associated degradation protein 1 OS	Homo sapiens	UFD1	1xGG [K10]	4	0.321	0.181924	151.4	48.6	31778.2	24818.3	37211.8	6799.12	10197.1	22544
P51571	P51571 [61-79]	[R].VQNMALYADVGGKQFPVTR.[G]	Translocon-associated protein subunit delta OS	Homo sapiens	SSR4	1xGG [K13]	4	0.321	0.126628	151.4	48.6	68309.9	47582.7	57571.8	18491.2	6666.05	30639.2
A6ZKI3	A6ZKI3 [5-21]	[R].VQLIKALLALPIRPATR.[R]	Retrotransposon Gag-like protein 8C OS	Homo sapiens	RTL8C	1xGG [K5]	5	0.32	0.298574	151.5	48.5	27324.3	9262.78	15274.2			4888.98
Q8IWB1	Q8IWB1 [238-247]	[R].QGYGQIKVVR.[A]	Inositol 1,4,5-trisphosphate receptor-interacting protein OS	Homo sapiens	ITPRIP	1xGG [K7]	3	0.318	0.100473	156.6	43.4	94703.8		69369	22461.4	21680.9	90467.4
P50454	P50454 [125-133]	[R].NVTWKLGSR.[L]	Serpin H1 OS	Homo sapiens	SERPINH1	1xGG [K5]	4	0.318	0.113057	152	48	104671	78034.2	100790	31865	24840.1	33899
Q15149-4	Q15149-4 [1065-1078]	[R].SELELTLGKLEQVR.[S]	Isoform 4 of Plectin OS	Homo sapiens	PLEC	1xGG [K9]	1	0.317	0.294824	151.8	48.2	20039.1	14525.5	14320.7	4611.25	4107.7	17080
Q96P11	Q96P11 [140-156]	[R].VNTLKTCSDDVVDYFKR.[Q]	Probable 28S rRNA (cytosine-C(5))-methyltransferase OS	Homo sapiens	NSUN5	1xCarbamidomethyl [C7]; 1xGG [K5]	2	0.314	0.303069	152.2	47.8	18438.8	16670.9	17561.6			5516.51
Q9Y617	Q9Y617 [320-336]	[R].FLDKALELNMLSLKGHR.[S]	Phosphoserine aminotransferase OS	Homo sapiens	PSAT1	1xGG [K14]	8	0.313	0.0817394	152.3	47.7	112247	97928.1	76791.4	34452.7	30631.1	29212.8
P38936	P38936 [144-156]	[R].QTSMTDFYHSKRR.[L]	Cyclin-dependent kinase inhibitor 1 OS	Homo sapiens	CDKN1A	1xGG [K11]	1	0.31	0.214125	152.6	47.4	28170	24094.9	22069.7	7474.11
P34897	P34897 [83-104]	[R].AALEALGSCLNNKYSEGYPGKR.[Y]	Serine hydroxymethyltransferase, mitochondrial OS	Homo sapiens	SHMT2	1xCarbamidomethyl [C9]; 1xGG [K]	9	0.303	0.0106038	153.5	46.5	241987	224645	236835	128686	40206.4	71800.3
P12004	P12004 [147-168]	[R].ICRDLSHIGDAVVISCAKDGVK.[F]	Proliferating cell nuclear antigen OS	Homo sapiens	PCNA	2xCarbamidomethyl [C2; C16]; 1xGG [K]	16	0.3	0.0108061	153.8	46.2	1.24492e+06	1.30108e+06	1.42744e+06	630363	390804	369432
Q16777	Q16777 [101-125]	[K].VTIAQGGVLPNIQAVLLPKKTESHK.[A]	Histone H2A type 2-C OS	Homo sapiens	HIST2H2AC	1xGG [K]	20	0.294	0.00894769	150.7	49.3	1.21567e+06	1.36296e+06	1.20359e+06	309733	400042	397712
O15460	O15460 [480-491]	[K].KGTAVFWYNLLR.[S]	Prolyl 4-hydroxylase subunit alpha-2 OS	Homo sapiens	P4HA2	1xGG [K1]	1	0.294	0.2319	154.5	45.5	17159.7	13583.9	19397.7			5046.69
Q10713	Q10713 [460-470]	[R].KLPHELCTLIR.[N]	Mitochondrial-processing peptidase subunit alpha OS	Homo sapiens	PMPCA	1xCarbamidomethyl [C7]; 1xGG [K1]	1	0.293	0.0596809	152.1	47.9	111290	87961	80638.9	7628.24		100747
Q96IJ6	Q96IJ6 [295-318]	[K].VAPSAVLGPNVSIGKGVTVGEGVR.[L]	Mannose-1-phosphate guanyltransferase alpha OS	Homo sapiens	GMPPA	1xGG [K15]	2	0.292	0.148751	150.9	49.1	26900.1	33508.8	26872.7	16165.4		4744.9
Q86TG7	Q86TG7 [565-587]	[R].NVKDGLITPTIAPNGAQVLQVKR.[G]	Retrotransposon-derived protein PEG10 OS	Homo sapiens	PEG10	1xDeamidated [Q/N]; 1xGG [K22]	7	0.291	0.0674147	160.8	39.2	122802	89215.6	63794.5	188439	18575.6	21742.6
O75665	O75665 [472-487]	[R].LAQPAPELAVFQKELR.[K]	Oral-facial-digital syndrome 1 protein OS	Homo sapiens	OFD1	1xGG [K13]	7	0.281	0.0850208	156.1	43.9	36340.2	30352.5	37324.7	13936.4	6087.97	10213.3
Q9NR00	Q9NR00 [90-97]	[K].DKLFQFLK.[L]	Transcriptional and immune response regulator OS	Homo sapiens	TCIM	1xGG [K2]	1	0.28	0.0826307	159.3	40.7	63144.5	45196.1	58513.9	10027.7		22244.6
P35998	P35998 [101-120]	[K].IINADSEDPKYIINVKQFAK.[F]	26S proteasome regulatory subunit 7 OS	Homo sapiens	PSMC2	1xGG [K]	2	0.274	0.0541401	149.5	50.5	51257.9	80561.9	49565.5		12764.9	23511.7
O75496	O75496 [28-51]	[K].MIQPSASGSLVGRENELSAGLSKR.[K]	Geminin OS	Homo sapiens	GMNN	1xGG [K23]	1	0.273	0.0300525	157.2	42.8	101449	92880.5	100633	27432.2	16974.9	35944.3
Q5TA31	Q5TA31 [213-226]	[R].SLLQAVSELEKKHR.[N]	E3 ubiquitin-protein ligase RNF187 OS	Homo sapiens	RNF187	1xGG [K]	5	0.272	0.0826332	163	37	34304.9	43438.9	42427.6	19781.1	9630.04	9329.69
Q15843	Q15843 [7-25]	[K].TLTGKEIEIDIEPTDKVER.[I]	NEDD8 OS	Homo sapiens	NEDD8	1xGG [K5]	9	0.27	0.00335823	157.5	42.5	126915	278647	193064	101813	23457.6	52164.3
Q12934	Q12934 [352-364]	[R].ALQDITAAKPRQK.[A]	Filensin OS	Homo sapiens	BFSP1	1xDeamidated [Q3]; 1xGG [K9]	1	0.265	0.0645794	158.9	41.1	31151.3	33100	39443.9	27032.1	8241.25	8559.19
Q96MW5	Q96MW5 [81-92]	[R].DLAFANYKTFIR.[G]	Conserved oligomeric Golgi complex subunit 8 OS	Homo sapiens	COG8	1xGG [K8]	6	0.261	0.0484876	158.6	41.4	63102.9	57068.9	62153.7	30288.4	7086.44	16229
Q96TA1	Q96TA1 [69-86]	[R].IVFSGNLFQHQEDSKKWR.[N]	Protein Niban 2 OS	Homo sapiens	NIBAN2	1xGG [K15]	3	0.26	0.0632839	158.7	41.3	45293.3	36912.2	42677	11092.6	9504.94	36298.8
P0DMV9	P0DMV9 [536-550]	[R].VSAKNALESYAFNMK.[S]	Heat shock 70 kDa protein 1B OS	Homo sapiens	HSPA1B	1xGG [K4]	1	0.258	0.0685885	158.9	41.1	46143.2	34723.3	39810.5	7468.5		14238
Q9Y6B2	Q9Y6B2 [124-137]	[R].VSAALEEADKMFLR.[T]	EP300-interacting inhibitor of differentiation 1 OS	Homo sapiens	EID1	1xGG [K10]	8	0.248	0.0162617	160.3	39.7	87128.5	74921.3	107977	21583.7	12555	55224.2
P54252	P54252 [111-125]	[R].SFICNYKEHWFTVRK.[L]	Ataxin-3 OS	Homo sapiens	ATXN3	1xCarbamidomethyl [C4]; 1xGG [K7]	3	0.248	0.033136	168.1	31.9	94344.2	62282.2	88445.4	16793.5	15439.4	80701.2
P36578	P36578 [205-222]	[R].RGPCIIYNEDNGIIKAFR.[N]	60S ribosomal protein L4 OS	Homo sapiens	RPL4	1xCarbamidomethyl [C4]; 1xGG [K15]	12	0.245	0.0504879	160.6	39.4	56818.6	39936.3	47588.3	11680.5	5294.56	54766.4
P62136	P62136 [16-36]	[R].LLEVQGSRPGKNVQLTENEIR.[G]	Serine/threonine-protein phosphatase PP1-alpha catalytic subunit OS	Homo sapiens	PPP1CA	1xGG [K11]	3	0.244	0.00690781	160.7	39.3	110436		116200	27676.6	21310.8	57337.5
P0DMV9	P0DMV9 [172-193]	[R].IINEPTAAAIAYGLDRTGKGER.[N]	Heat shock 70 kDa protein 1B OS	Homo sapiens	HSPA1B	1xGG [K19]	1	0.244	0.0334661	160	40	69458.3	59794.1	53915.4	28412.3		7871.41
Q16777; Q7L7L0	Q16777 [101-120]; Q7L7L0 [101-120]	[KR].VTIAQGGVLPNIQAVLLPKK.[T]	Histone H2A type 2-C OS	Homo sapiens	HIST2H2AC	1xGG [K19]	2	0.239	0.0302624	154.8	45.2	73468.2	46207	43394.9	5096.22		35619.1
P06493	P06493 [276-295]	[R].ISGKMALNHPYFNDLDNQIK.[K]	Cyclin-dependent kinase 1 OS	Homo sapiens	CDK1	1xGG [K4]	1	0.224	0.0170666	163.4	36.6	86625.4	83658.2	80706.9	15479.5		22706.8
P62979	P62979 [55-72]	[R].TLSDYNIQKESTLHLVLR.[L]	Ubiquitin-40S ribosomal protein S27a OS	Homo sapiens	RPS27A	1xGG [K9]	6	0.219	0.000456356	167.4	32.6	286905	270419	229258	52672.6	50271	400020
P48643	P48643 [28-42]	[R].LMGLEALKSHIMAAK.[A]	T-complex protein 1 subunit epsilon OS	Homo sapiens	CCT5	1xGG [K8]	5	0.216	0.00751713	164.5	35.5	144632	120793	128094	22327.8	27676.8	57873.1
Q969G5	Q969G5 [70-87]	[R].SHDTTSNTLAQLLAKAER.[V]	Caveolae-associated protein 3 OS	Homo sapiens	CAVIN3	1xGG [K15]	4	0.203	0.000126802	175.7	24.3	421665	383844	255919	51837.5	53137.2	92049.1
P62937	P62937 [119-133]	[K].TEWLDGKHVVFGKVK.[E]	Peptidyl-prolyl cis-trans isomerase A OS	Homo sapiens	PPIA	1xGG [K]	8	0.195	9.94957e-05	167.3	32.7	341121	265071	358308	66579.1	43241.5	115309
P62979	P62979 [7-29]	[K].TLTGKTITLEVEPSDTIENVKAK.[I]	Ubiquitin-40S ribosomal protein S27a OS	Homo sapiens	RPS27A	1xGG [K5]	16	0.171	3.95154e-05	172	28	2.67063e+06	5.71381e+06	4.13998e+06	1.29105e+06	672801	456739
Q92841-1; P17844	Q92841-1 [194-205]; P17844 [196-207]	[R].LKSTCIYGGAPK.[G]	Isoform 2 of Probable ATP-dependent RNA helicase DDX17 OS	Homo sapiens	DDX17	1xCarbamidomethyl [C5]; 1xGG [K2]	4	0.164	0.000981819	171.9	28.1	157754	96903.6	126720			20736.7
P0DMV9	P0DMV9 [57-72]	[K].NQVALNPQNTVFDAKR.[L]	Heat shock 70 kDa protein 1B OS	Homo sapiens	HSPA1B	1xGG [K15]	2	0.162	0.000107625	167.2	32.8	245341	151451	137972		16285.8	54320.6
P54252	P54252 [111-124]	[R].SFICNYKEHWFTVR.[K]	Ataxin-3 OS	Homo sapiens	ATXN3	1xCarbamidomethyl [C4]; 1xGG [K7]	7	0.16	0.000163692	176.8	23.2	179174	105478	142871	16835.2	18715.5	104170
P06733	P06733 [407-422]	[K].YNQLLRIEEELGSKAK.[F]	Alpha-enolase OS	Homo sapiens	ENO1	1xGG [K]	2	0.156	0.0016912	173	27	46400.7	55773.1	47197.4	7355.88	9521.33	5847.88
P51571	P51571 [86-105]	[R].YQVSWSLDHKSAHAGTYEVR.[F]	Translocon-associated protein subunit delta OS	Homo sapiens	SSR4	1xGG [K10]	9	0.125	4.15429e-07	180.9	19.1	304321	150406	230914	18824.8	24364.9	284774
P41134	P41134 [1-23]	[-].MKVASGSTATAAAGPSCALKAGK.[T]	DNA-binding protein inhibitor ID-1 OS	Homo sapiens	ID1	1xCarbamidomethyl [C17]; 1xGG [K20]	1	0.01	6.97135e-17	200		19777.3	19102.3	31204.9
P51571	P51571 [59-79]	[K].NRVQNMALYADVGGKQFPVTR.[G]	Translocon-associated protein subunit delta OS	Homo sapiens	SSR4	1xGG [K15]	2	0.01	6.97135e-17	200		17091.8	12029.4	11534.2
Q309B1	Q309B1 [172-195]	[R].LQEENRKVTNTTPWEHPYPDLPSR.[F]	Tripartite motif-containing protein 16-like protein OS	Homo sapiens	TRIM16L	1xGG [K7]	1	0.01	6.97135e-17	200		28161	16825.1	24071
Q9UHB7	Q9UHB7 [270-292]	[K].LSSEHYSSQSHGNSMTELKPSSK.[A]	AF4/FMR2 family member 4 OS	Homo sapiens	AFF4	1xGG [K19]	1	0.01	6.97135e-17	200		14219.6	10436.3	17744.3
Q7KZF4	Q7KZF4 [874-889]	[K].VITEYLNAQESAKSAR.[L]	Staphylococcal nuclease domain-containing protein 1 OS	Homo sapiens	SND1	1xDeamidated [Q9]; 1xGG [K13]	1	0.01	6.97135e-17	200		13464		8840.93
Q14249	Q14249 [205-220]	[R].TEADGKSYVKYQVIGK.[N]	Endonuclease G, mitochondrial OS	Homo sapiens	ENDOG	1xGG [K10]	1	0.01	6.97135e-17	200		28643.3	18008.5	31216.8
P27635	P27635 [117-128]	[R].GAFGKPQGTVAR.[V]	60S ribosomal protein L10 OS	Homo sapiens	RPL10	1xGG [K5]	7	0.01	6.97135e-17	200		201493
Q99988	Q99988 [250-263]	[R].AANMHAQIKTSLHR.[L]	Growth/differentiation factor 15 OS	Homo sapiens	GDF15	1xGG [K9]	3	0.01	6.97135e-17	200		20580.8		20154.9
P17066	P17066 [59-74]	[K].SQAALNPHNTVFDAKR.[L]	Heat shock 70 kDa protein 6 OS	Homo sapiens	HSPA6	1xGG [K15]	2	0.01	6.97135e-17	200		48502.7	29282.5	29612.9
Q6NZY4	Q6NZY4 [418-430]	[K].RSSSHSSPGSPKK.[Q]	Zinc finger CCHC domain-containing protein 8 OS	Homo sapiens	ZCCHC8	1xGG [K12]	1	0.01	6.97135e-17	200				242505
P51532	P51532 [427-441]	[R].DTALETALNAKAYKR.[S]	Transcription activator BRG1 OS	Homo sapiens	SMARCA4	1xGG [K11]	1	0.01	6.97135e-17	200		9541.37
Q96G74	Q96G74 [371-387]	[K].TSEESWIEQQMLEDKKR.[A]	OTU domain-containing protein 5 OS	Homo sapiens	OTUD5	1xGG [K15]	1	0.01	6.97135e-17	200		12808.4	10298.4	9546.58
Q16658	Q16658 [230-247]	[R].YLAPSGPSGTLKAGKATK.[V]	Fascin OS	Homo sapiens	FSCN1	1xGG [K12]	1	0.01	6.97135e-17	200		11056.7	12158.6

## Sheet: Table II - infected enriched
Table S2: infected enriched
Species	Gene(s)	Accession	Peptide Sequence	Modification	Abundance Ratio (VACV/uninfected)	Abundance Ratio Adj. P-Value
H. sapiens	ACSL3	O95573	[K].LKNWEEGGYFNTDKPHPR.[G]	1xGG [K2]	100	6.97135e-17
H. sapiens	TRIM25	Q14258	[K].LIKGIHQSTIDLKNELK.[Q]	1xGG [K3]	100	6.97135e-17
H. sapiens	TRIM25	Q14258	[K].QAGLEAAAKATSSHPNSTSLK.[A]	1xGG [K9]	100	6.97135e-17
H. sapiens	NONO	Q15233	[R].RQQEGFKGTFPDAR.[E]	1xGG [K7]	100	6.97135e-17
H. sapiens	RNF114	Q9Y508	[R].SHVATCSKYQNYIMEGVK.[A]	1xCarbamidomethyl [C6]; 1xGG [K8]	100	6.97135e-17
H. sapiens	PSMD4	P55036	[R].NAMGSLASQATKDGKK.[D]	1xGG [K12]	100	6.97135e-17
H. sapiens	TRIM25	Q14258	[K].FDTIYQILLKK.[K]	1xGG [K]	100	6.97135e-17
H. sapiens	TRIM25	Q14258	[K].FDTIYQILLKKK.[S]	1xGG [K10]	100	6.97135e-17
H. sapiens	ETS2	P15036	[R].FGMNGQMLCNLGKER.[F]	1xCarbamidomethyl [C9]; 1xGG [K13]	100	6.97135e-17
H. sapiens	TRIM25	Q14258	[K].AKVLETFLAK.[S]	1xGG [K2]	100	6.97135e-17
H. sapiens	C11orf68	Q9H3H3	[R].AVVEGQLQVAKVSPR.[A]	1xGG [K11]	100	6.97135e-17
H. sapiens	RPS11	P62280	[R].AYQKQPTIFQNKK.[R]	1xGG [K12]	100	6.97135e-17
H. sapiens	RPS10 (RPS10P5)	P46783	[K].KAEAGAGSATEFQFR.[G]	1xGG [K1]	100	6.97135e-17
H. sapiens	PEG10	Q86TG7	[R].KLNLCLYCGTGGHYADNCPAK.[A]	3xCarbamidomethyl [C5; C8; C18]; 1xDeamidated [N]; 1xGG [K1]	100	6.97135e-17
H. sapiens	NOL6	Q9H6R4	[R].VPLHQVPYAVKGCFR.[F]	1xCarbamidomethyl [C13]; 1xGG [K11]	100	6.97135e-17
H. sapiens	SUMO3 (SUMO2)	P55854	[R].HTPLSKLMKAYCER.[Q]	1xCarbamidomethyl [C12]; 1xGG [K6]	100	6.97135e-17
H. sapiens	ATP2A2 (ATP2A1/ATP2A)	P16615	[RK].KEFTLEFSR.[D]	1xGG [K1]	100	6.97135e-17
H. sapiens	RPA1	P27694	[K].TFGKAAGPSLSHTSGGTQSK.[V]	1xGG [K4]	100	6.97135e-17
H. sapiens	CDK2	P24941	[K].IGEGTYGVVYKAR.[N]	1xGG [K11]	100	6.97135e-17
H. sapiens	ZNHIT6	Q9NWK9	[K].YMYFMKNR.[A]	1xGG [K6]	100	6.97135e-17
H. sapiens	CENPF	P49454	[R].HQASSSVFSWQQEKTPSHLSSNSQR.[T]	1xGG [K14]	100	6.97135e-17
H. sapiens	HDLBP	Q00341	[R].HLIGKSGANINR.[I]	1xGG [K5]	100	6.97135e-17
H. sapiens	SUN2	Q9UH99	[K].ILTHVAEMQGKSAR.[E]	1xGG [K11]	100	6.97135e-17
H. sapiens	TRNAU1AP	Q9NX07	[R].ALTECQGAVGLGSKPVR.[L]	1xCarbamidomethyl [C5]; 1xGG [K14]	100	6.97135e-17
H. sapiens	HJURP	Q8NCD3	[K].AKSLSEAFENLGKR.[S]	1xGG [K2]	100	6.97135e-17
H. sapiens	ODC1	P11926	[R].IIYANPCKQVSQIK.[Y]	1xCarbamidomethyl [C7]; 1xGG [K8]	100	6.97135e-17
H. sapiens	DHFR (DHFR2)	P00374	[K].TWFSIPEKNRPLK.[GD]	1xGG [K8]	100	6.97135e-17
H. sapiens	RACK1	P63244	[K].LVKVWNLANCK.[L]	1xCarbamidomethyl [C10]; 1xGG [K3]	100	6.97135e-17
H. sapiens	IFIT1 (IFIT5)	P09914	[R].YAAKFYR.[R]	1xGG [K4]	100	6.97135e-17
H. sapiens	SLC25A6 (SLC25A4)	P12236	[R].KGADIMYTGTVDCWRK.[I]	1xCarbamidomethyl [C13]; 1xGG [K1]	100	6.97135e-17
H. sapiens	TRIM25	Q14258	[R].VNSKFDTIYQILLKK.[K]	1xGG [K14]	52.041	6.97135e-17
H. sapiens	TRIM25	Q14258	[R].ASAPSPNAQVACDHCLKEAAVK.[T]	2xCarbamidomethyl [C12; C15]; 1xGG [K17]	22.924	5.69478e-14
H. sapiens	TRIM25	Q14258	[R].GISTKPVYIPEVELNHKLIK.[G]	1xGG [K]	15.244	5.10589e-09
H. sapiens	TRIM25	Q14258	[R].GISTKPVYIPEVELNHK.[L]	1xGG [K5]	13.49	3.97567e-08
H. sapiens	EGFR	P00533	[K].IKVLGSGAFGTVYK.[G]	1xGG [K2]	17.049	4.4495e-08
H. sapiens	RPS11	P62280	[K].NIGLGFKTPK.[E]	1xGG [K7]	14.103	2.44905e-07
H. sapiens	ZZEF1	O43149	[K].KTDYFFLEVQKR.[F]	1xGG [K11]	8.524	1.09571e-06
H. sapiens	RPL19	P84098	[R].HMYHSLYLKVK.[G]	1xGG [K9]	7.725	0.000302013
H. sapiens	ITM2B	Q9Y287	[K].VTFNSALAQKEAK.[K]	1xGG [K13]	7.163	0.00169057
H. sapiens	DSTN	P60981	[K].AVIFCLSADKK.[C]	1xCarbamidomethyl [C5]; 1xGG [K11]	5.56	0.00185659
H. sapiens	LAPTM4A	Q15012	[-].MVSMSFKR.[N]	1xAcetyl [N-Term]; 1xOxidation [M4]; 1xGG [K7]	5.079	0.00207016
H. sapiens	HDAC2	Q92769	[K].YHSDEYIKFLR.[S]	1xGG [K8]	5.683	0.00255813
H. sapiens	RPL13A	P40429	[K].KIDKYTEVLK.[T]	1xGG [K1]	5.299	0.00286833
H. sapiens	PRPF8	Q6P2Q9	[R].VWAEYALKR.[Q]	1xGG [K8]	5.553	0.00335036
H. sapiens	PIAS4	Q8N2W9	[K].KNSEPAPQPHRPLDPLTMHSTYDR.[A]	1xGG [K1]	5.688	0.00426638
H. sapiens	RPS17	P08708	[R].NKIAGYVTHLMK.[R]	1xOxidation [M11]; 1xGG [K2]	4.853	0.0046668
H. sapiens	HNRNPM	P52272	[R].MMNGMKLSGR.[E]	1xDeamidated [N3]; 1xGG [K6]	4.239	0.0129029
H. sapiens	ASPM	Q8IZT6	[K].ETCVQAGFQDMNIKK.[Q]	1xCarbamidomethyl [C3]; 1xGG [K14]	4.494	0.0158992
H. sapiens	EIF5A	P63241	[K].KYEDICPSTHNMDVPNIKR.[N]	1xCarbamidomethyl [C6]; 1xGG [K18]	3.194	0.0188963
H. sapiens	TONSL	Q96HA7	[K].EGCALAHLTLSANHLGDKAVR.[D]	1xCarbamidomethyl [C3]; 1xGG [K18]	4.687	0.0199877
H. sapiens	RPS17	P08708	[R].NKIAGYVTHLMK.[R]	1xGG [K2]	3.291	0.0200034
H. sapiens	ASPM	Q8IZT6	[K].TKAAVISLQSAYR.[G]	1xGG [K2]	3.94	0.0264182
H. sapiens	SLC25A6 (SLC25A4/SLC25A5)	P12236; P05141	[R].VKLLLQVQHASK.[Q]	1xGG [K2]	3.917	0.0283807
H. sapiens	MYL3 (MYL1)	P08590	[R].VFDKEGNGTVMGAELR.[H]	1xDeamidated [N7]; 1xGG [K4]	4.145	0.0304191
H. sapiens	MYL3 (MYL1)	P08590	[R].VFDKEGNGTVMGAELR.[H]	1xGG [K4]	4.17	0.0314462
H. sapiens	EEF1G	P26641	[K].STFVLDEFKR.[K]	1xGG [K9]	2.876	0.0462578
H. sapiens	ATP5F1A	P25705	[R].VGLKAPGIIPR.[I]	1xGG [K4]	3.866	0.0494943
VACV Cop	D1R	P20979	[K].LTDKKTFIIHK.[N]	1xGG [K5]	100	6.97135e-17
VACV Cop	VITF3L	P20998	[K].TVHGGTNANYFSGKKSDEYLSTTVR.[S]	1xGG [K]	100	6.97135e-17
VACV Cop	A20R	P20995	[K].ILVKDVDHLIR.[S]	1xGG [K4]	100	6.97135e-17
VACV Cop	VITF3L	P20998	[K].TVHGGTNANYFSGKK.[S]	1xGG [K]	100	6.97135e-17
VACV Cop	RPO132	P68694	[K].ILYDPETDKPYASK.[V]	1xGG [K9]	100	6.97135e-17
VACV Cop	I4L	P20503	[R].IMADGGSIQNTNLPEDIKR.[V]	1xGG [K18]	100	6.97135e-17
VACV Cop	I4L	P20503	[R].IMADGGSIQNTNLPEDIKR.[V]	1xOxidation [M2]; 1xGG [K18]	100	6.97135e-17
VACV Cop	KBTB1	P21073	[R].TNTSETYDKEKDCWTLDNGHVLPR.[N]	1xCarbamidomethyl [C13]; 1xGG [K]	100	6.97135e-17
VACV Cop	D1R	P20979	[R].LNPEVSYFTNKR.[T]	1xGG [K11]	100	6.97135e-17
VACV Cop	D12L	P20980	[K].INSVKYYGR.[S]	1xGG [K5]	100	6.97135e-17
VACV Cop	KBTB1	P21073	[R].LPIKMSNMSTIVHDGK.[I]	1xGG [K4]	100	6.97135e-17
VACV Cop	RPO132	P68694	[K].IPLLIGYGNKNPLDTAK.[Y]	1xGG [K10]	100	6.97135e-17
VACV Cop	D1R	P20979	[K].IPLSKVHGLDVK.[N]	1xGG [K5]	100	6.97135e-17
VACV Cop	VPK1	P20505	[K].ISETKNCALVSATK.[Q]	1xCarbamidomethyl [C7]; 1xGG [K5]	100	6.97135e-17
VACV Cop	RPO30	P21082	[K].YYIKNIGNTK.[S]	1xGG [K4]	100	6.97135e-17
VACV Cop	D5R	P21010	[K].LTEPCVIGRPCFSNKINNR.[N]	2xCarbamidomethyl [C5; C11]; 1xGG [K15]	100	6.97135e-17
VACV Cop	F4L	P20493	[K].TNFFEKRVGEYQK.[M]	1xGG [K6]	100	6.97135e-17
VACV Cop	M1L	P20640	[R].IVDKFGKNHIHR.[H]	1xGG [K]	100	6.97135e-17
VACV Cop	I4L	P20503	[K].TIWEIPQKTIIK.[M]	1xGG [K8]	100	6.97135e-17
VACV Cop	I4L	P20503	[K].TIIKMAADR.[G]	1xGG [K4]	100	6.97135e-17
VACV Cop	D5R	P21010	[K].IVPLDGNKLFNIAQR.[I]	1xGG [K8]	100	6.97135e-17
VACV Cop	F16L	P21021	[R].TKPISMYFVR.[D]	1xGG [K2]	100	6.97135e-17
VACV Cop	C10L	P21043	[K].LYHPTGNIKSDKDIMFAK.[T]	1xGG [K9]	100	6.97135e-17
VACV Cop	A44L	P21097	[K].LYTCCLRPTGIYGEGDKLTK.[V]	2xCarbamidomethyl [C4; C5]; 1xGG [K17]	100	6.97135e-17
VACV Cop	D12L	P20980	[-].MDEIVKNIR.[E]	1xAcetyl [N-Term]; 1xGG [K6]	100	6.97135e-17
VACV Cop	VPK1	P20505	[K].MDNGTLEFTPIDSHKGYVVSR.[R]	1xGG [K15]	100	6.97135e-17
VACV Cop	RPO18	P21034	[K].TYLHREISGKMAK.[K]	1xGG [K10]	100	6.97135e-17
VACV Cop	LIG	P20492	[R].KSNNLKEIIENSSK.[Q]	1xGG [K1]	100	6.97135e-17
VACV Cop	VITF3L	P20998	[K].KTVHGGTNANYFSGK.[K]	1xGG [K1]	100	6.97135e-17
VACV Cop	SPI-1	P20531	[K].KWCGMLSTK.[S]	1xCarbamidomethyl [C3]; 1xGG [K1]	100	6.97135e-17
VACV Cop	D5R	P21010	[K].VKIVPLDGNKLFNIAQR.[I]	1xGG [K]	100	6.97135e-17
VACV Cop	A49R	P21068	[R].IADIDIKQVIRK.[N]	1xGG [K7]	100	6.97135e-17
VACV Cop	RPO132	P68694	[R].SNAYSKLESNGLVR.[L]	1xDeamidated [N10]; 1xGG [K6]	100	6.97135e-17
VACV Cop	LIG	P20492	[K].LCCDIYHASGYKEK.[S]	2xCarbamidomethyl [C2; C3]; 1xGG [K12]	100	6.97135e-17
VACV Cop	RPO132	P68694	[K].IDTTHVSKVFLTQMNAR.[G]	1xGG [K8]	100	6.97135e-17
VACV Cop	RPO147	P20504	[R].LGAMDGALCKTCGK.[T]	2xCarbamidomethyl [C9; C12]; 1xGG [K10]	100	6.97135e-17
VACV Cop	RPO147	P20504	[R].LGAMDGALCKTCGK.[T]	2xCarbamidomethyl [C9; C12]; 1xOxidation [M4]; 1xGG [K10]	100	6.97135e-17
VACV Cop	B13R	P20841	[K].IGDKFQTVDFTDCR.[T]	1xCarbamidomethyl [C13]; 1xGG [K4]	100	6.97135e-17
VACV Cop	A44L	P21097	[K].VFYEQCKQHGNIMYR.[T]	1xCarbamidomethyl [C6]; 1xGG [K7]	100	6.97135e-17
VACV Cop	VETFL	P20635	[R].LKETSGYHIVR.[C]	1xGG [K2]	100	6.97135e-17
VACV Cop	E5R	P21046	[R].IKGKSEEDTLFIK.[Q]	1xGG [K2]	100	6.97135e-17
VACV Cop	C16L	P21100	[K].LKPSISINGYR.[S]	1xGG [K2]	100	6.97135e-17
VACV Cop	POL	P20509	[K].LLLETKTILVR.[S]	1xGG [K6]	100	6.97135e-17
VACV Cop	F12L	P21053	[R].LEVIGLTTHCTKLR.[S]	1xCarbamidomethyl [C10]; 1xGG [K12]	100	6.97135e-17
VACV Cop	G7L	P21028	[K].KSIFPANINDKQIMECSR.[M]	1xCarbamidomethyl [C16]; 1xGG [K1]	100	6.97135e-17
VACV Cop	B12	P21098	[-].MESFKYCFDNDGKK.[W]	1xAcetyl [N-Term]; 1xCarbamidomethyl [C7]; 1xGG [K5]	100	6.97135e-17
VACV Cop	I4L	P20503	[R].TKPASAPIQFTLDKDK.[I]	1xGG [K2]	100	6.97135e-17
VACV Cop	POL	P20509	[R].NSALYSYASAKSCTSIGR.[R]	1xCarbamidomethyl [C13]; 1xGG [K11]	100	6.97135e-17
VACV Cop	POL	P20509	[K].QKFPYEGGKVFAPK.[Q]	1xGG [K9]	100	6.97135e-17
VACV Cop	I3L	P20499	[R].QLAKAIITPIVFYR.[S]	1xGG [K4]	100	6.97135e-17
VACV Cop	TMK	P68693	[R].STVTGKMIDDYLTR.[K]	1xGG [K6]	100	6.97135e-17
VACV Cop	PAPS	P21033	[K].QLHPSKIILISDVR.[S]	1xGG [K6]	100	6.97135e-17
VACV Cop	A3L	P20643	[K].STLNNASVSVKCTHPLVLIHSR.[A]	1xCarbamidomethyl [C12]; 1xGG [K11]	100	6.97135e-17
VACV Cop	RPO147	P20504	[R].QTLIDDPDNNLLKMAK.[A]	1xGG [K13]	100	6.97135e-17
VACV Cop	F11L	P21052	[K].RKDTIAHIDTLIQHR.[Q]	1xGG [K2]	100	6.97135e-17
VACV Cop	D12L	P20980	[R].STKADAVVADLSAR.[N]	1xGG [K3]	100	6.97135e-17
VACV Cop	RPO132	P68694	[R].RPILGDKFTTR.[T]	1xGG [K7]	100	6.97135e-17
VACV Cop	E5R	P21046	[R].RPVAKILCK.[E]	1xCarbamidomethyl [C8]; 1xGG [K5]	100	6.97135e-17
VACV Cop	A3L	P20643	[R].RQNKNMFGGECYTGFR.[S]	1xCarbamidomethyl [C11]; 1xGG [K4]	100	6.97135e-17
VACV Cop	D5R	P21010	[K].RSVFCSELPDFACSGSKK.[I]	2xCarbamidomethyl [C5; C13]; 1xGG [K17]	100	6.97135e-17
VACV Cop	VITF3L	P20998	[K].SENMIEMMKER.[S]	1xGG [K9]	100	6.97135e-17
VACV Cop	I3L	P20499	[R].SGTETKITFALKK.[L]	1xGG [K12]	100	6.97135e-17
VACV Cop	B19R	P21077	[R].SHIKKPPSCIPK.[T]	1xCarbamidomethyl [C9]; 1xGG [K4]	100	6.97135e-17
VACV Cop	UNG	P20536	[K].SIKEIASSISR.[L]	1xGG [K3]	100	6.97135e-17
VACV Cop	I7L	P20501	[K].SINVICDKLTTKLNR.[I]	1xCarbamidomethyl [C6]; 1xGG [K]	100	6.97135e-17
VACV Cop	RPO147	P20504	[R].SREPYSDDINLKELSGHALR.[R]	1xGG [K12]	100	6.97135e-17
VACV Cop	F12L	P21053	[K].SLVKESMASLK.[S]	1xGG [K4]	100	6.97135e-17
VACV Cop	F16L	P21021	[R].NRTKPISMYFVR.[D]	1xGG [K4]	100	6.97135e-17
VACV Cop	D5R	P21010	[K].NRELYEKTLSSCLCGATK.[G]	2xCarbamidomethyl [C12; C14]; 1xGG [K7]	100	6.97135e-17
VACV Cop	D5R	P21010	[R].SVFCSELPDFACSGSKK.[I]	2xCarbamidomethyl [C4; C12]; 1xGG [K]	100	6.97135e-17
VACV Cop	N1L	P21054	[R].MIAISAKVAR.[D]	1xGG [K7]	100	6.97135e-17
VACV Cop	A42R	P68695	[R].THTALIFLMGKPTTSR.[R]	1xGG [K11]	100	6.97135e-17
VACV Cop	G1L	P21022	[-].MIVLPNKVR.[I]	1xGG [K7]	100	6.97135e-17
VACV Cop	RPO147	P20504	[K].THIVKPEFISEIIR.[L]	1xGG [K5]	100	6.97135e-17
VACV Cop	B29R	P21090	[R].MNFGFTKCPQIK.[S]	1xCarbamidomethyl [C8]; 1xGG [K7]	100	6.97135e-17
VACV Cop	I6L	P68463	[-].MNNFVKQVASK.[S]	1xAcetyl [N-Term]; 1xGG [K6]	100	6.97135e-17
VACV Cop	F17R	P68454	[R].MNNPGKQVPFMR.[T]	1xGG [K6]	100	6.97135e-17
VACV Cop	A51R	P21069	[R].THAIISKNILDNTTINDECR.[C]	1xCarbamidomethyl [C19]; 1xGG [K7]	100	6.97135e-17
VACV Cop	F17R	P68454	[-].MNSHFASAHTPFYINTKEGR.[Y]	1xAcetyl [N-Term]; 1xGG [K17]	100	6.97135e-17
VACV Cop	A37R	P21060	[K].MQSYNSVPIKEQILYGR.[I]	1xGG [K10]	100	6.97135e-17
VACV Cop	C9L	P21042	[-].MVNDKILYDSCK.[T]	1xAcetyl [N-Term]; 1xCarbamidomethyl [C11]; 1xGG [K5]	100	6.97135e-17
VACV Cop	PAPS	P21033	[K].MYYLNKIVR.[N]	1xGG [K6]	100	6.97135e-17
VACV Cop	POL	P20509	[K].NAFSCMGKVLNR.[G]	1xCarbamidomethyl [C5]; 1xGG [K8]	100	6.97135e-17
VACV Cop	RPO18	P21034	[R].NAVYKTYLHR.[E]	1xGG [K5]	100	6.97135e-17
VACV Cop	RPO18	P21034	[R].NAVYKTYLHREISGK.[M]	1xGG [K5]	100	6.97135e-17
VACV Cop	I4L	P20503	[R].NGYKENVMFDKITSR.[I]	1xGG [K]	100	6.97135e-17
VACV Cop	D12L	P20980	[K].NLDLFMSHVKSVTK.[S]	1xGG [K]	100	6.97135e-17
VACV Cop	RPO147	P20504	[K].TCGKTELECFGHWGK.[V]	2xCarbamidomethyl [C2; C9]; 1xGG [K4]	100	6.97135e-17
VACV Cop	RPO132	P68694	[R].SVGFYPDQVKISK.[M]	1xGG [K]	100	6.97135e-17
VACV Cop	F15L	P21020	[K].NMNKITINQNDNCILANR.[C]	1xCarbamidomethyl [C13]; 1xGG [K4]	100	6.97135e-17
VACV Cop	RPO147	P20504	[K].KSEPINDNSSCHFFSK.[V]	1xCarbamidomethyl [C11]; 1xGG [K1]	100	6.97135e-17
VACV Cop	RPO147	P20504	[R].VLPYYLPDSKDPEGR.[G]	1xGG [K10]	100	6.97135e-17
VACV Cop	E3L	P21081	[R].EVNKALYDLQR.[S]	1xGG [K4]	100	6.97135e-17
VACV Cop	RPO147	P20504	[K].FGAASTLKR.[A]	1xGG [K8]	100	6.97135e-17
VACV Cop	POL	P20509	[K].FHKNMIKTYK.[T]	1xGG [K7]	100	6.97135e-17
VACV Cop	RPO147	P20504	[K].FKFGAASTLKR.[A]	1xGG [K]	100	6.97135e-17
VACV Cop	B19R	P21077	[R].FKLILDPK.[I]	1xGG [K2]	100	6.97135e-17
VACV Cop	A31R	P21096	[R].FLEKTSFYNCNDSITK.[E]	1xCarbamidomethyl [C10]; 1xGG [K4]	100	6.97135e-17
VACV Cop	RPO30	P21082	[R].YLLFGIKCIKK.[G]	1xCarbamidomethyl [C8]; 1xGG [K7]	100	6.97135e-17
VACV Cop	PAPS	P21033	[R].FLNIPTTSTEKVSHEPIQR.[K]	1xGG [K11]	100	6.97135e-17
VACV Cop	RPO147	P20504	[K].FMMVLPGAANKGK.[I]	1xGG [K]	100	6.97135e-17
VACV Cop	B19R	P21077	[R].YKDYVVKWER.[L]	1xGG [K]	100	6.97135e-17
VACV Cop	F12L	P21053	[R].FVKFNDYRK.[Q]	1xGG [K3]	100	6.97135e-17
VACV Cop	TMK	P68693	[R].GALIVFEGLDKSGK.[T]	1xGG [K]	100	6.97135e-17
VACV Cop	B2R	P20999	[K].GAVLPIPNLVKVK.[L]	1xGG [K11]	100	6.97135e-17
VACV Cop	A20R	P20995	[K].YFSKVGSAGLK.[Q]	1xGG [K4]	100	6.97135e-17
VACV Cop	RPO22	P68608	[K].YLAKILCLK.[T]	1xCarbamidomethyl [C7]; 1xGG [K4]	100	6.97135e-17
VACV Cop	D5R	P21010	[R].ELYEKTLSSCLCGATK.[G]	2xCarbamidomethyl [C10; C12]; 1xGG [K5]	100	6.97135e-17
VACV Cop	RPO18	P21034	[R].DSGTVSFSDSKYCFFR.[N]	1xCarbamidomethyl [C13]; 1xGG [K11]	100	6.97135e-17
VACV Cop	E5R	P21046	[R].AAQTHYETLKLGYIK.[F]	1xGG [K10]	100	6.97135e-17
VACV Cop	K5L	P21084	[K].AGFASQVLKATNK.[V]	1xGG [K9]	100	6.97135e-17
VACV Cop	UNG	P20536	[R].AKLESPVTTIVGYHPAAR.[D]	1xGG [K2]	100	6.97135e-17
VACV Cop	E5R	P21046	[R].AKMVKEINQTIR.[A]	1xGG [K2]	100	6.97135e-17
VACV Cop	POL	P20509	[K].YTTMKYSASSNSK.[S]	1xGG [K5]	100	6.97135e-17
VACV Cop	PAPL	P21079	[R].YTHGIVFDGKR.[N]	1xGG [K10]	100	6.97135e-17
VACV Cop	RPO147	P20504	[K].ALLNAALHKK.[S]	1xGG [K]	100	6.97135e-17
VACV Cop	A35R	P21058	[K].YSDMQKCYFSYK.[G]	1xCarbamidomethyl [C7]; 1xGG [K6]	100	6.97135e-17
VACV Cop	E2L	P21080	[R].ASSGDSSFIFLKKNELSK.[T]	1xGG [K]	100	6.97135e-17
VACV Cop	RPO147	P20504	[R].ATFGDNKALLNAALHKK.[S]	1xGG [K]	100	6.97135e-17
VACV Cop	M1L	P20640	[K].YNSKNLDVFR.[N]	1xGG [K4]	100	6.97135e-17
VACV Cop	B19R	P21077	[R].CKILTVIPSQDHR.[F]	1xCarbamidomethyl [C1]; 1xGG [K2]	100	6.97135e-17
VACV Cop	RPO132	P68694	[R].CSKLNLSPLLTK.[I]	1xCarbamidomethyl [C1]; 1xGG [K3]	100	6.97135e-17
VACV Cop	UNG	P20536	[K].DGTGVPFESPNFTKK.[S]	1xGG [K14]	100	6.97135e-17
VACV Cop	M2L	P21092	[K].DKYLYHNSEYGMR.[G]	1xGG [K2]	100	6.97135e-17
VACV Cop	D5R	P21010	[R].FVEAFKCDELKR.[Y]	1xCarbamidomethyl [C7]; 1xGG [K6]	100	6.97135e-17
VACV Cop	O1L	P21093	[R].YALHGKINQNLIGQR.[C]	1xGG [K6]	100	6.97135e-17
VACV Cop	F4L	P20493	[K].KADWAQKWIHDSAGYGER.[L]	1xGG [K7]	100	6.97135e-17
VACV Cop	B8R	P21004	[R].KFNKQSQSYLTK.[F]	1xGG [K1]	100	6.97135e-17
VACV Cop	LIG	P20492	[K].KFPSGMFAEVK.[Y]	1xGG [K1]	100	6.97135e-17
VACV Cop	I6L	P68463	[K].KHCFVNSQYTTR.[T]	1xCarbamidomethyl [C3]; 1xGG [K1]	100	6.97135e-17
VACV Cop	RPO132	P68694	[K].KHQVEIPLENFNNKER.[D]	1xGG [K1]	100	6.97135e-17
VACV Cop	PAPL	P21079	[R].VPSVNEYHMLKLQAR.[N]	1xGG [K11]	100	6.97135e-17
VACV Cop	B14R	P20842	[R].HVDGKILFVGR.[Y]	1xGG [K5]	100	6.97135e-17
VACV Cop	A20R	P20995	[R].KIKNQSAFDLSR.[E]	1xGG [K3]	100	6.97135e-17
VACV Cop	LIG	P20492	[K].KIPEWLVVNK.[I]	1xGG [K1]	100	6.97135e-17
VACV Cop	D5R	P21010	[K].KLTEPCVIGRPCFSNK.[I]	2xCarbamidomethyl [C6; C12]; 1xGG [K1]	100	6.97135e-17
VACV Cop	I4L	P20503	[R].KLWNDEIKNR.[I]	1xGG [K8]	100	6.97135e-17
VACV Cop	F11L	P21052	[K].KMNIVTDLENR.[L]	1xGG [K1]	100	6.97135e-17
VACV Cop	F11L	P21052	[K].KMNIVTDLENRLK.[K]	1xGG [K1]	100	6.97135e-17
VACV Cop	LIG	P20492	[R].VLQDQLTMIKINKDPK.[K]	1xGG [K]	100	6.97135e-17
VACV Cop	B8R	P21004	[K].KNVYTCAIR.[S]	1xCarbamidomethyl [C6]; 1xGG [K1]	100	6.97135e-17
VACV Cop	I4L	P20503	[R].VYKTIWEIPQK.[T]	1xGG [K3]	100	6.97135e-17
VACV Cop	RPO132	P68694	[K].HQVEIPLENFNNKER.[D]	1xGG [K13]	100	6.97135e-17
VACV Cop	D5R	P21010	[R].HQLPKEYSSELLCPR.[K]	1xCarbamidomethyl [C13]; 1xGG [K5]	100	6.97135e-17
VACV Cop	RPO19	P68610	[K].HIGNHISALKR.[R]	1xGG [K10]	100	6.97135e-17
VACV Cop	B19R	P21077	[K].HGDLWIANYTSKFSNR.[R]	1xGG [K12]	100	6.97135e-17
VACV Cop	C16L	P21100	[K].WKLKPSISINGYR.[S]	1xGG [K2]	100	6.97135e-17
VACV Cop	A51R	P21069	[K].HGEEINHIKNDFMIKPCCER.[V]	2xCarbamidomethyl [C17; C18]; 1xOxidation [M13]; 1xGG [K]	100	6.97135e-17
VACV Cop	A51R	P21069	[K].HGEEINHIKNDFMIKPCCER.[V]	2xCarbamidomethyl [C17; C18]; 1xGG [K]	100	6.97135e-17
VACV Cop	A51R	P21069	[K].HGEEINHIKNDFMIKPCCER.[V]	2xCarbamidomethyl [C17; C18]; 1xDeamidated [N]; 1xGG [K]	100	6.97135e-17
VACV Cop	HR	P20632	[R].LMYVNCVKKN.[-]	1xCarbamidomethyl [C6]; 1xGG [K8]	100	6.97135e-17
VACV Cop	F11L	P21052	[R].KDTIAHIDTLIQHR.[Q]	1xGG [K1]	100	6.97135e-17
VACV Cop	B19R	P21077	[K].HGDLWIANYTSKFSNRR.[Y]	1xGG [K12]	100	6.97135e-17
VACV Cop	D5R	P21010	[R].SHKHPHQLSLENGAIR.[I]	1xGG [K3]	100	6.97135e-17
VACV Cop	A37R	P21060	[K].KMQSYNSVPIKEQILYGR.[I]	1xGG [K1]	100	6.97135e-17
VACV Cop	RPO147	P20504	[K].RATFGDNKALLNAALHK.[K]	1xGG [K8]	100	6.97135e-17
VACV Cop	A35R	P21058	[K].CYFSYKGK.[I]	1xCarbamidomethyl [C1]; 1xGG [K6]	100	6.97135e-17
VACV Cop	A3L	P20643	[R].QNKNMFGGECYTGFR.[S]	1xCarbamidomethyl [C10]; 1xGG [K3]	100	6.97135e-17
VACV Cop	TMK	P68693	[R].STVTGKMIDDYLTRK.[K]	1xGG [K6]	100	6.97135e-17
VACV Cop	A47L	P21067	[R].GIYEIIQKSSSIDVDKR.[T]	1xGG [K8]	100	6.97135e-17
VACV Cop	SPI-1	P20531	[K].SIDLYMPKFK.[V]	1xGG [K8]	100	6.97135e-17
VACV Cop	F12L	P21053	[R].NSKSLVKESMASLK.[S]	1xGG [K3]	100	6.97135e-17
VACV Cop	I3L	P20499	[R].SIEGELESLSKR.[E]	1xGG [K11]	100	6.97135e-17
VACV Cop	D5R	P21010	[K].GCLTFFFGETATGKSTTKR.[L]	1xCarbamidomethyl [C2]; 1xGG [K18]	100	6.97135e-17
VACV Cop	RPO7	P68315	[K].SLKDVLVSVKNECCR.[L]	2xCarbamidomethyl [C13; C14]; 1xGG [K3]	100	6.97135e-17
VACV Cop	I6L	P68463	[K].TFTPLNASPYIPKK.[I]	1xGG [K13]	100	6.97135e-17
VACV Cop	M1L	P20640	[K].KIMSIGFEAR.[I]	1xGG [K1]	100	6.97135e-17
VACV Cop	POL	P20509	[R].KCSVADMWLIEEPK.[K]	1xCarbamidomethyl [C2]; 1xGG [K1]	100	6.97135e-17
VACV Cop	D5R	P21010	[R].SNFSLTKSTNR.[D]	1xGG [K7]	100	6.97135e-17
VACV Cop	M1L	P20640	[K].LGISPSKPDHDGNTPLHIVCSKTVK.[N]	1xCarbamidomethyl [C20]; 1xGG [K22]	100	6.97135e-17
VACV Cop	POL	P20509	[K].NAFSCMGKVLNR.[G]	1xCarbamidomethyl [C5]; 1xOxidation [M6]; 1xGG [K8]	100	6.97135e-17
VACV Cop	RPO132	P68694	[K].LNLSPLLTKIDTTHVSK.[V]	1xGG [K9]	100	6.97135e-17
VACV Cop	E5R	P21046	[R].YNLKPMYR.[I]	1xGG [K4]	100	6.97135e-17
VACV Cop	F6L	P68601	[K].ILTFVKNK.[I]	1xGG [K6]	100	6.97135e-17
VACV Cop	K5L	P21084	[K].YQYDPLINHEKIK.[A]	1xGG [K11]	100	6.97135e-17
VACV Cop	H1L	P20495	[K].SLYKYLLLR.[S]	1xGG [K4]	100	6.97135e-17
VACV Cop	TMK	P68693	[R].STVTGKMIDDYLTR.[K]	1xOxidation [M7]; 1xGG [K6]	100	6.97135e-17
VACV Cop	F11L	P21052	[K].KMNIVTDLENR.[L]	1xOxidation [M2]; 1xGG [K1]	100	6.97135e-17
VACV Cop	M1L	P20640	[R].YFTSYKR.[F]	1xGG [K6]	100	6.97135e-17
VACV Cop	KBTB1	P21073	[R].NYIMYKCEPIK.[H]	1xCarbamidomethyl [C7]; 1xGG [K6]	100	6.97135e-17
VACV Cop	RPO132	P68694	[K].ISKMFSVRK.[Y]	1xGG [K3]	100	6.97135e-17
VACV Cop	F12L	P21053	[K].GKLYIALCK.[V]	1xCarbamidomethyl [C8]; 1xGG [K2]	100	6.97135e-17
VACV Cop	I4L	P20503	[R].VYKTIWEIPQKTIIK.[M]	1xGG [K3]	100	6.97135e-17
VACV Cop	RPO147	P20504	[R].ATFGDNKALLNAALHKK.[S]	2xGG [K7; K16]	100	6.97135e-17
VACV Cop	C16L	P21100	[K].WKLKPSISINGYR.[S]	1xDeamidated [N10]; 1xGG [K2]	100	6.97135e-17
VACV Cop	F12L	P21053	[K].SLVKESMASLK.[S]	1xOxidation [M7]; 1xGG [K4]	100	6.97135e-17
VACV Cop	B12	P21098	[K].SHKPLLSEIR.[F]	1xGG [K3]	100	6.97135e-17
VACV Cop	VITF3L	P20998	[K].SSLVSYIKTTNK.[K]	1xGG [K8]	100	6.97135e-17
VACV Cop	F1L	P68450	[R].YYMSKQR.[L]	1xGG [K5]	100	6.97135e-17
VACV Cop	RPO19	P68610	[K].HIGNHISALKR.[R]	1xDeamidated [N4]; 1xGG [K10]	100	6.97135e-17
VACV Cop	K5L	P21084	[K].IISKINTPR.[L]	1xGG [K4]	100	6.97135e-17
VACV Cop	E5R	P21046	[K].MVKEINQTIR.[A]	1xGG [K3]	100	6.97135e-17
VACV Cop	H1L	P20495	[R].QIIEKYVIDKN.[-]	1xGG [K5]	100	6.97135e-17
VACV Cop	D5R	P21010	[K].KLTEPCVIGRPCFSNKINNR.[N]	2xCarbamidomethyl [C6; C12]; 1xGG [K]	100	6.97135e-17
VACV Cop	C2L	P21037	[R].NIEYYDMFTKDETPKCNVTHK.[S]	1xCarbamidomethyl [C16]; 1xGG [K]	100	6.97135e-17
VACV Cop	RPO22	P68608	[-].MNQYNVKYLAK.[I]	1xAcetyl [N-Term]; 1xGG [K7]	100	6.97135e-17
VACV Cop	A18R	P20534	[K].RLDGPSNKYHIYTEK.[L]	1xGG [K8]	100	6.97135e-17
VACV Cop	TK	P68564	[K].CFKEASFSKR.[L]	1xCarbamidomethyl [C1]; 1xGG [K9]	100	6.97135e-17
VACV Cop	B2R	P20999	[K].YMWCYSQVNKR.[Y]	1xCarbamidomethyl [C4]; 1xGG [K10]	100	6.97135e-17
VACV Cop	D1R	P20979	[K].QPEGVILFYSKGPK.[S]	1xGG [K]	100	6.97135e-17
VACV Cop	I4L	P20503	[K].LWNDEIKNR.[I]	1xGG [K7]	100	6.97135e-17
VACV Cop	LIG	P20492	[R].KLCCDIYHASGYKEK.[S]	2xCarbamidomethyl [C3; C4]; 1xGG [K1]	100	6.97135e-17
VACV Cop	RPO147	P20504	[K].FMMVLPGAANKGKISK.[F]	1xGG [K13]	100	6.97135e-17
VACV Cop	KBTB1	P21073	[R].TNTSETYDKEKDCWTLDNGHVLPR.[N]	1xCarbamidomethyl [C13]; 1xDeamidated [N2]; 1xGG [K11]	100	6.97135e-17
VACV Cop	I3L	P20499	[K].ITFALKK.[L]	1xGG [K]	100	6.97135e-17
VACV Cop	RPO132	P68694	[K].GINQEDGIIIKK.[Q]	1xGG [K12]	100	6.97135e-17
VACV Cop	F11L	P21052	[R].RPTPKKMNIVTDLENR.[L]	1xGG [K5]	100	6.97135e-17
VACV Cop	D1R	P20979	[K].TFIIHKNLPSSENYMSVEK.[I]	1xGG [K6]	100	6.97135e-17
VACV Cop	M1L	P20640	[K].LGISPSKPDHDGNTPLHIVCSK.[T]	1xCarbamidomethyl [C20]; 1xDeamidated [N13]; 1xGG [K7]	100	6.97135e-17
VACV Cop	B2R	P20999	[K].KGAVLPIPNLVKVK.[L]	1xGG [K]	100	6.97135e-17
VACV Cop	POL	P20509	[R].NSALYSYASAKSCTSIGRR.[M]	1xCarbamidomethyl [C13]; 1xGG [K11]	100	6.97135e-17
VACV Cop	RPO147	P20504	[K].FMMVLPGAANKGK.[I]	1xOxidation [M3]; 1xGG [K13]	100	6.97135e-17
VACV Cop	D5R	P21010	[R].SHKHPHQLSLENGAIR.[I]	1xDeamidated [Q/N]; 1xGG [K3]	100	6.97135e-17
VACV Cop	VITF3L	P20998	[R].SNINQPWIKTISKR.[M]	1xGG [K]	100	6.97135e-17
VACV Cop	SPI-1	P20531	[K].HLTYTDKFYISK.[N]	1xGG [K7]	100	6.97135e-17
VACV Cop	N2L	P20641	[R].KRPNQHHTIDLFK.[K]	1xGG [K1]	100	6.97135e-17
VACV Cop	KBTB1	P21073	[K].WKPSKPYWQK.[Y]	1xGG [K2]	100	6.97135e-17
VACV Cop	G5R	P21026	[K].MIKNLTQLFK.[F]	1xGG [K3]	100	6.97135e-17
VACV Cop	B19R	P21077	[R].VKHGDLWIANYTSK.[F]	1xGG [K2]	100	6.97135e-17
VACV Cop	B8R	P21004	[K].ITPWSSEVCLTPKK.[N]	1xCarbamidomethyl [C9]; 1xGG [K13]	100	6.97135e-17
VACV Cop	PAPS	P21033	[K].AKVLFLQQSIFR.[F]	1xGG [K2]	100	6.97135e-17
VACV Cop	B20R	P21078	[K].QLCKISDPNACYR.[C]	2xCarbamidomethyl [C3; C11]; 1xGG [K4]	100	6.97135e-17
VACV Cop	POL	P20509	[R].FLYLKSR.[C]	1xGG [K5]	100	6.97135e-17
VACV Cop	SPI-1	P20531	[K].KWCGMLSTK.[S]	1xCarbamidomethyl [C3]; 1xOxidation [M5]; 1xGG [K1]	100	6.97135e-17
VACV Cop	VITF3L	P20998	[K].SSLVSYIKTTNKK.[R]	1xGG [K8]	100	6.97135e-17
VACV Cop	A18R	P20534	[K].FLIPKGFYASPSVK.[T]	1xGG [K5]	100	6.97135e-17
VACV Cop	LIG	P20492	[R].NMKPVLSHKVDYLK.[E]	1xGG [K9]	100	6.97135e-17
VACV Cop	F15L	P21020	[K].NMNKITINQNDNCILANR.[C]	1xCarbamidomethyl [C13]; 1xOxidation [M2]; 1xGG [K4]	100	6.97135e-17
VACV Cop	I4L	P20503	[-].MFVIKR.[N]	1xAcetyl [N-Term]; 1xGG [K5]	100	6.97135e-17
VACV Cop	A18R	P20534	[R].KVVSEVVSNMR.[K]	1xGG [K1]	100	6.97135e-17
VACV Cop	K5L	P21084	[K].IKAGFASQVLK.[A]	1xGG [K2]	100	6.97135e-17
VACV Cop	E2L	P21080	[K].LIQKPIPFKEENR.[N]	1xGG [K4]	100	6.97135e-17
VACV Cop	L4R	P20981	[R].LNAIYGFTNKNKLEK.[L]	1xGG [K12]	100	6.97135e-17
VACV Cop	A35R	P21058	[K].YSDMQKCYFSYKGK.[I]	1xCarbamidomethyl [C7]; 1xGG [K6]	100	6.97135e-17
VACV Cop	RPO147	P20504	[K].KLNKMTVELMNLK.[E]	1xGG [K1]	100	6.97135e-17
VACV Cop	LIG	P20492	[R].VQVHKNNNEFAFFSR.[N]	1xDeamidated [N7]; 1xGG [K5]	100	6.97135e-17
VACV Cop	RPO147	P20504	[R].ATFGDNKALLNAALHK.[K]	1xGG [K7]	77.865	6.97135e-17
VACV Cop	F15L	P21020	[R].CFVKIDTPR.[Y]	1xCarbamidomethyl [C1]; 1xGG [K4]	45.713	6.97135e-17
VACV Cop	I4L	P20503	[R].NGYKENVMFDKITSR.[I]	1xDeamidated [N]; 1xGG [K]	38.14	6.97135e-17
VACV Cop	F4L	P20493	[K].TNFFEKR.[V]	1xGG [K6]	36.498	6.97135e-17
VACV Cop	LIG	P20492	[R].VQVHKNNNEFAFFSR.[N]	1xGG [K5]	13.4	1.00366e-09
VACV Cop	G7L	P21028	[R].MLDTSEKYSKGYK.[T]	1xGG [K]	15.446	1.74041e-09
VACV Cop	RPO132	P68694	[R].SNAYSKLESNGLVR.[L]	1xGG [K6]	21.326	1.71676e-08
VACV Cop	DUT	P68634	[R].QLIKTDISMSMPK.[I]	1xGG [K4]	18.343	2.42467e-08
VACV Cop	A44L	P21097	[R].KPSLLNNYTLK.[I]	1xGG [K1]	13.955	2.22492e-07
VACV Cop	I3L	P20499	[R].ERQLAKAIITPIVFYR.[S]	1xGG [K6]	4.811	0.00755894
VACV Cop	H5R	P20538	[K].ADTSSFTKMAEIR.[A]	1xGG [K8]	4.003	0.0097121

## Sheet: Table III - uninfected enriched
Table S3: uninfected enriched
Species	Gene(s)	Accession	Peptide Sequence	Modification	Abundance Ratio (VACV/uninfected)	Abundance Ratio Adj. P-Value
H. sapiens	AFF4	Q9UHB7	[K].LSSEHYSSQSHGNSMTELKPSSK.[A]	1xGG [K19]	0.01	6.97e-17
H. sapiens	ENDOG	Q14249	[R].TEADGKSYVKYQVIGK.[N]	1xGG [K10]	0.01	6.97e-17
H. sapiens	FSCN1	Q16658	[R].YLAPSGPSGTLKAGKATK.[V]	1xGG [K12]	0.01	6.97e-17
H. sapiens	GDF15	Q99988	[R].AANMHAQIKTSLHR.[L]	1xGG [K9]	0.01	6.97e-17
H. sapiens	HSPA6 (HSPA7)	P17066	[K].SQAALNPHNTVFDAKR.[L]	1xGG [K15]	0.01	6.97e-17
H. sapiens	ID1	P41134	[-].MKVASGSTATAAAGPSCALKAGK.[T]	1xCarbamidomethyl [C17]; 1xGG [K20]	0.01	6.97e-17
H. sapiens	OTUD5	Q96G74	[K].TSEESWIEQQMLEDKKR.[A]	1xGG [K15]	0.01	6.97e-17
H. sapiens	SND1	Q7KZF4	[K].VITEYLNAQESAKSAR.[L]	1xDeamidated [Q9]; 1xGG [K13]	0.01	6.97e-17
H. sapiens	SSR4	P51571	[K].NRVQNMALYADVGGKQFPVTR.[G]	1xGG [K15]	0.01	6.97e-17
H. sapiens	TRIM16L(TRIM16)	Q309B1	[R].LQEENRKVTNTTPWEHPYPDLPSR.[F]	1xGG [K7]	0.01	6.97e-17
H. sapiens	SSR4	P51571	[R].YQVSWSLDHKSAHAGTYEVR.[F]	1xGG [K10]	0.125	4.15e-07
H. sapiens	RPS27A(UBB/UBC/UBA52)	P62979	[K].TLTGKTITLEVEPSDTIENVKAK.[I]	1xGG [K5]	0.171	3.95e-05
H. sapiens	PPIA	P62937	[K].TEWLDGKHVVFGKVK.[E]	1xGG [K]	0.195	9.95e-05
H. sapiens	HSPA1B(HSP1A)	P0DMV9	[K].NQVALNPQNTVFDAKR.[L]	1xGG [K15]	0.162	0.000108
H. sapiens	CAVIN3	Q969G5	[R].SHDTTSNTLAQLLAKAER.[V]	1xGG [K15]	0.203	0.000127
H. sapiens	ATXN3	P54252	[R].SFICNYKEHWFTVR.[K]	1xCarbamidomethyl [C4]; 1xGG [K7]	0.16	0.000164
H. sapiens	RPS27A(UBB/UBC/UBA52)	P62979	[R].TLSDYNIQKESTLHLVLR.[L]	1xGG [K9]	0.219	0.000456
H. sapiens	DDX17(DDX5)	Q92841-1; P17844	[R].LKSTCIYGGAPK.[G]	1xCarbamidomethyl [C5]; 1xGG [K2]	0.164	0.000982
H. sapiens	ENO1	P06733	[K].YNQLLRIEEELGSKAK.[F]	1xGG [K]	0.156	0.001691
H. sapiens	NEDD8	Q15843	[K].TLTGKEIEIDIEPTDKVER.[I]	1xGG [K5]	0.27	0.003358
H. sapiens	PPP1CA	P62136	[R].LLEVQGSRPGKNVQLTENEIR.[G]	1xGG [K11]	0.244	0.006908
H. sapiens	CCT5	P48643	[R].LMGLEALKSHIMAAK.[A]	1xGG [K8]	0.216	0.007517
H. sapiens	HIST2H2AC (HIST1H2AC, HIST3H2A, H2AC4, H2AC7, H2AC11, HIST2H2AA3, H2AC14, HIST1H2AH, HIST2H2AC, H2AFJ	Q16777	[K].VTIAQGGVLPNIQAVLLPKKTESHK.[A]	1xGG [K]	0.294	0.008948
H. sapiens	SHMT2	P34897	[R].AALEALGSCLNNKYSEGYPGKR.[Y]	1xCarbamidomethyl [C9]; 1xGG [K]	0.303	0.010604
H. sapiens	PCNA	P12004	[R].ICRDLSHIGDAVVISCAKDGVK.[F]	2xCarbamidomethyl [C2; C16]; 1xGG [K]	0.3	0.010806
H. sapiens	EID1	Q9Y6B2	[R].VSAALEEADKMFLR.[T]	1xGG [K10]	0.248	0.016262
H. sapiens	CDK1	P06493	[R].ISGKMALNHPYFNDLDNQIK.[K]	1xGG [K4]	0.224	0.017067
H. sapiens	GAPDH	P04406	[R].DGRGALQNIIPASTGAAKAVGK.[V]	1xGG [K]	0.346	0.021765
H. sapiens	GMNN	O75496	[K].MIQPSASGSLVGRENELSAGLSKR.[K]	1xGG [K23]	0.273	0.030052
H. sapiens	HIST2H2AC	Q16777; Q7L7L0	[KR].VTIAQGGVLPNIQAVLLPKK.[T]	1xGG [K19]	0.239	0.030262
H. sapiens	MARCH6	O60337	[K].FIHQECLVQWLKHSR.[K]	1xCarbamidomethyl [C6]; 1xGG [K12]	0.328	0.031446
H. sapiens	WDR6	Q9NNW5	[R].GSVLLFPSRPGLLKDPGVGGK.[A]	1xGG [K14]	0.337	0.032676
H. sapiens	ATXN3	P54252	[R].SFICNYKEHWFTVRK.[L]	1xCarbamidomethyl [C4]; 1xGG [K7]	0.248	0.033136
H. sapiens	HIST3H2A(HIST1H2AC/H2AC4/H2AC7/H2AC11/HIST2H2AA3/H2AC14/HIST1H2AH/HIST2H2AC/H2AFJ)	Q7L7L0	[RK].VTIAQGGVLPNIQAVLLPKKTESHHK.[AT]	1xGG [K]	0.348	0.033369
H. sapiens	HSPA1B	P0DMV9	[R].IINEPTAAAIAYGLDRTGKGER.[N]	1xGG [K19]	0.244	0.033466
H. sapiens	SQSTM1	Q13501	[R].YKCSVCPDYDLCSVCEGKGLHR.[G]	4xCarbamidomethyl [C3; C6; C12; C15]; 1xGG [K18]	0.361	0.043173
H. sapiens	COG8	Q96MW5	[R].DLAFANYKTFIR.[G]	1xGG [K8]	0.261	0.048488
